# Supplementary material for: Community Phylogenetics: Assessing Tree Reconstruction Methods and the Utility of DNA Barcodes
Source: PLoS One. 2015 Jun 25;10(6):e0126662. doi: 10.1371/journal.pone.0126662 (PMC4481530; doi:10.1371/journal.pone.0126662)
Supplement: S1 Table — Table A. Site information for Trichoptera larval communities collected from Churchill, Manitoba, Canada. Table B. List of primers used in this study. Table C. List of thermocycling regimes used in this study. Table D. List of sequences and accession numbers for Trichoptera larvae of Churchill, Manitoba, Canada. Table E. Species presence/absence matrix for Trichoptera larval communities of Churchill. Table F. Morphological measurements for Trichoptera of Churchill. (XLS) [file pone.0126662.s003.xls]

## Sheet: Table A - Locality Data
Table A. Site information for Trichoptera larvae communities collected from Churchill, Manitoba, Canada.
Collection Code	Collection Date	Country/Ocean	State/Province	Region	Sector	Exact Site	Lat	Lon	Elev
AFRM-EDOM-1	15-Jun-2010	Canada	Manitoba	Churchill	10 km ESE Churchill, Launch Road near A-frame	Dome pond E	58.7578	-93.9979	10
AFRM-EDOM-2	16-Jul-2010	Canada	Manitoba	Churchill	10 km ESE Churchill, Launch Road near A-frame	Dome pond E	58.7578	-93.9979	10
AFRM-RDSP-1	15-Jun-2010	Canada	Manitoba	Churchill	10 km ESE Churchill, Launch Road near A-frame	A-frame roadside pond	58.7565	-94.0007	10
AFRM-RDSP-2	16-Jul-2010	Canada	Manitoba	Churchill	10 km ESE Churchill, Launch Road near A-frame	A-frame roadside pond	58.7565	-94.0007	10
AFRM-WDOM-1	15-Jun-2010	Canada	Manitoba	Churchill	10 km ESE Churchill, Launch Road near A-frame	Dome pond W	58.7574	-93.9982	10
AFRM-WDOM-2	16-Jul-2010	Canada	Manitoba	Churchill	10 km ESE Churchill, Launch Road near A-frame	Dome pond W	58.7574	-93.9982	10
AIRP-PNDE-1	26-Jun-2010	Canada	Manitoba	Churchill	6 km SE Churchill, Airport	Pond E airport	58.7584	-94.0695	15
BCOV-EPN1-1	26-Jun-2010	Canada	Manitoba	Churchill	16 km E Churchill, Bird Cove	E side, pond 1	58.7666	-93.853	1
BCOV-EPN1-2	27-Jul-2010	Canada	Manitoba	Churchill	16 km E Churchill, Bird Cove	E side, pond 1	58.7666	-93.853	1
BCOV-EPN2-1	26-Jun-2010	Canada	Manitoba	Churchill	16 km E Churchill, Bird Cove	E side, pond 2	58.757	-93.8579	1
BCOV-EPN2-3	21-Aug-2010	Canada	Manitoba	Churchill	16 km E Churchill, Bird Cove	E side, pond 2	58.757	-93.8579	1
BLFA-PN28-1	11-Jun-2010	Canada	Manitoba	Churchill	16 km E Churchill, Bird Cove, Rock Bluff A	Pond #28	58.7717	-93.844	7
BLFA-PN34-1	11-Jun-2010	Canada	Manitoba	Churchill	16 km E Churchill, Bird Cove, Rock Bluff A	Pond #34	58.772	-93.8436	7
BLFA-PN34-2	08-Jul-2010	Canada	Manitoba	Churchill	16 km E Churchill, Bird Cove, Rock Bluff A	Pond #34	58.772	-93.8436	7
BLFA-PN34-3	04-Aug-2010	Canada	Manitoba	Churchill	16 km E Churchill, Bird Cove, Rock Bluff A	Pond #34	58.772	-93.8436	7
BLFA-PN40-1	11-Jun-2010	Canada	Manitoba	Churchill	16 km E Churchill, Bird Cove, Rock Bluff A	Pond #40	58.7721	-93.8432	7
BLFA-PN40-2	2010-07-08	Canada	Manitoba	Churchill	16 km E Churchill, Bird Cove, Rock Bluff A	Pond #40	58.7721	-93.8432	7
BLFA-PN52-1	11-Jun-2010	Canada	Manitoba	Churchill	16 km E Churchill, Bird Cove, Rock Bluff A	Pond #52	58.7715	-93.8441	7
BLFA-PN52-2	2010-07-08	Canada	Manitoba	Churchill	16 km E Churchill, Bird Cove, Rock Bluff A	Pond #52	58.7715	-93.8441	7
BLFA-PN59-1	11-Jun-2010	Canada	Manitoba	Churchill	16 km E Churchill, Bird Cove, Rock Bluff A	Pond #59	58.7715	-93.8437	7
BLFA-PN59-2	2010-07-08	Canada	Manitoba	Churchill	16 km E Churchill, Bird Cove, Rock Bluff A	Pond #59	58.7715	-93.8437	7
BLFB-N124-1	20-Jun-2010	Canada	Manitoba	Churchill	16 km E Churchill, Bird Cove, Rock Bluff B	Pond #124	58.7704	-93.8574	3
BLFB-N302-1	09-Jun-2010	Canada	Manitoba	Churchill	16 km E Churchill, Bird Cove, Rock Bluff B	Pond #302	58.7705	-93.852	3
BLFB-N302-2	02-Jul-2010	Canada	Manitoba	Churchill	16 km E Churchill, Bird Cove, Rock Bluff B	Pond #302	58.7705	-93.852	3
BLFB-N302-3	29-Jul-2010	Canada	Manitoba	Churchill	16 km E Churchill, Bird Cove, Rock Bluff B	Pond #302	58.7705	-93.852	3
BLFB-N314-1	09-Jun-2010	Canada	Manitoba	Churchill	16 km E Churchill, Bird Cove, Rock Bluff B	Pond #314	58.7703	-93.8519	3
BLFB-N403-1	20-Jun-2010	Canada	Manitoba	Churchill	16 km E Churchill, Bird Cove, Rock Bluff B	Pond #403	58.7701	-93.8571	3
BLFB-N411-1	20-Jun-2010	Canada	Manitoba	Churchill	16 km E Churchill, Bird Cove, Rock Bluff B	Pond #411	58.77	-93.8566	3
BLFB-N411-2	21-Jul-2010	Canada	Manitoba	Churchill	16 km E Churchill, Bird Cove, Rock Bluff B	Pond #411	58.77	-93.8566	3
BLFB-PN03-1	09-Jun-2010	Canada	Manitoba	Churchill	16 km E Churchill, Bird Cove, Rock Bluff B	Pond #3	58.7713	-93.8509	3
BLFB-PN04-1	09-Jun-2010	Canada	Manitoba	Churchill	16 km E Churchill, Bird Cove, Rock Bluff B	Pond #4	58.7713	-93.8511	3
BLFB-PN04-2	02-Jul-2010	Canada	Manitoba	Churchill	16 km E Churchill, Bird Cove, Rock Bluff B	Pond #4	58.7713	-93.8511	3
BLFB-PN05-1	09-Jun-2010	Canada	Manitoba	Churchill	16 km E Churchill, Bird Cove, Rock Bluff B	Pond #5	58.771	-93.8514	3
BLFB-PN05-2	21-Jul-2010	Canada	Manitoba	Churchill	16 km E Churchill, Bird Cove, Rock Bluff B	Pond #5	58.7711	-93.8513	3
BLFB-PN11-3	01-Aug-2010	Canada	Manitoba	Churchill	16 km E Churchill, Bird Cove, Rock Bluff B	Pond #11	58.7711	-93.8513	3
BLFC-LGRP-1	14-Jun-2010	Canada	Manitoba	Churchill	16 km E Churchill, Bird Cove, Rock Bluff C	Lrg roadside pond	58.7633	-93.8684	9
BLFC-LGRP-2	13-Jul-2010	Canada	Manitoba	Churchill	16 km E Churchill, Bird Cove, Rock Bluff C	Lrg roadside pond	58.7633	-93.8684	9
BLFC-LGRP-3	2010-08-20	Canada	Manitoba	Churchill	16 km E Churchill, Bird Cove, Rock Bluff C	Lrg roadside pond	58.7633	-93.8684	9
BLFC-PN21-1	07-Jun-2010	Canada	Manitoba	Churchill	16 km E Churchill, Bird Cove, Rock Bluff C	Pond N of #21	58.7643	-93.8672	9
BLFC-PN21-2	12-Jul-2010	Canada	Manitoba	Churchill	16 km E Churchill, Bird Cove, Rock Bluff C	Pond N of #21	58.7643	-93.8672	9
BLFC-PN38-1	07-Jun-2010	Canada	Manitoba	Churchill	16 km E Churchill, Bird Cove, Rock Bluff C	Pond #38	58.7645	-93.8677	9
BLFC-PN38-2	12-Jul-2010	Canada	Manitoba	Churchill	16 km E Churchill, Bird Cove, Rock Bluff C	Pond #38	58.7645	-93.8677	9
BLFC-PN38-3	29-Jul-2010	Canada	Manitoba	Churchill	16 km E Churchill, Bird Cove, Rock Bluff C	Pond #38	58.7645	-93.8677	9
BLFC-PN52-1	14-Jun-2010	Canada	Manitoba	Churchill	16 km E Churchill, Bird Cove, Rock Bluff C	Pond #52	58.7644	-93.8682	9
BLFC-PN52-2	13-Jul-2010	Canada	Manitoba	Churchill	16 km E Churchill, Bird Cove, Rock Bluff C	Pond #52	58.7644	-93.8682	9
BLFC-PN58-1	14-Jun-2010	Canada	Manitoba	Churchill	16 km E Churchill, Bird Cove, Rock Bluff C	Pond #58	58.7649	-93.8687	9
BLFC-PN58-2	13-Jul-2010	Canada	Manitoba	Churchill	16 km E Churchill, Bird Cove, Rock Bluff C	Pond #58	58.7649	-93.8687	9
BLFC-S58A-1	14-Jun-2010	Canada	Manitoba	Churchill	16 km E Churchill, Bird Cove, Rock Bluff C	Pond S of #58A	58.7646	-93.8687	9
BLFC-S58A-2	13-Jul-2010	Canada	Manitoba	Churchill	16 km E Churchill, Bird Cove, Rock Bluff C	Pond S of #58A	58.7646	-93.8687	9
BLFD-ACRD-1	28-Jun-2010	Canada	Manitoba	Churchill	2 km E Churchill, Rock Bluff D	Pond across road (S)	58.7649	-94.117	7
BLFD-ACRD-2	25-Jul-2010	Canada	Manitoba	Churchill	2 km E Churchill, Rock Bluff D	Pond across road (S)	58.7649	-94.117	7
BLFD-ACRD-3	22-Aug-2010	Canada	Manitoba	Churchill	2 km E Churchill, Rock Bluff D	Pond across road (S)	58.7649	-94.117	7
BLFD-PERT-1	28-Jun-2010	Canada	Manitoba	Churchill	2 km E Churchill, Rock Bluff D	Pond E radio tower	58.7648	-94.1255	7
BLFD-PN37-1	16-Jun-2010	Canada	Manitoba	Churchill	2 km E Churchill, Rock Bluff D	Pond #37	58.7672	-94.1129	7
BLFD-PN39-1	12-Jun-2010	Canada	Manitoba	Churchill	2 km E Churchill, Rock Bluff D	Pond #39	58.7674	-94.1132	7
BLFD-PN40-1	16-Jun-2010	Canada	Manitoba	Churchill	2 km E Churchill, Rock Bluff D	Pond #40	58.7671	-94.1133	7
BLFD-PN40-2	20-Jul-2010	Canada	Manitoba	Churchill	2 km E Churchill, Rock Bluff D	Pond #40	58.7671	-94.1133	7
BLFD-PN52-1	16-Jun-2010	Canada	Manitoba	Churchill	2 km E Churchill, Rock Bluff D	Pond #52	58.7675	-94.1119	7
BLFD-PN56-1	16-Jun-2010	Canada	Manitoba	Churchill	2 km E Churchill, Rock Bluff D	Pond #56	58.7673	-94.1114	7
BLFD-PN57-1	12-Jun-2010	Canada	Manitoba	Churchill	2 km E Churchill, Rock Bluff D	Pond #57	58.7673	-94.1134	7
BLFD-PN60-1	16-Jun-2010	Canada	Manitoba	Churchill	2 km E Churchill, Rock Bluff D	Pond #60	58.7671	-94.1138	7
BLFD-PN60-2	20-Jul-2010	Canada	Manitoba	Churchill	2 km E Churchill, Rock Bluff D	Pond #60	58.7671	-94.1138	7
BLFD-PWNR-1	24-Jun-2010	Canada	Manitoba	Churchill	2 km E Churchill, Rock Bluff D	W of bluff, N of road	58.7659	-94.1221	7
BLFD-PWNR-2	25-Jul-2010	Canada	Manitoba	Churchill	2 km E Churchill, Rock Bluff D	W of bluff, N of road	58.7659	-94.1221	7
CNNQ-CRKE-1	04-Jul-2010	Canada	Manitoba	Churchill	20 km E Churchill, Camp Nanuq	Creek E	58.7439	-93.8849	13
CNNQ-CRKE-2	28-Jul-2010	Canada	Manitoba	Churchill	20 km E Churchill, Camp Nanuq	Creek E	58.7439	-93.8849	13
CNNQ-CRKE-3	25-Aug-2010	Canada	Manitoba	Churchill	20 km E Churchill, Camp Nanuq	Creek E	58.7439	-93.8849	13
CNNQ-CRKW-1	22-Jun-2010	Canada	Manitoba	Churchill	20 km E Churchill, Camp Nanuq	Creek W	58.7459	-93.895	13
CNNQ-CRKW-2	28-Jul-2010	Canada	Manitoba	Churchill	20 km E Churchill, Camp Nanuq	Creek W	58.7459	-93.895	13
CNNQ-CRKW-3	25-Aug-2010	Canada	Manitoba	Churchill	20 km E Churchill, Camp Nanuq	Creek W	58.7459	-93.895	13
CNSC-TPNR-1	05-Jun-2010	Canada	Manitoba	Churchill	22 km E Churchill, CNSC	Tundra pond N of road	58.7415	-93.8236	16
CNSC-TPNR-2	06-Jul-2010	Canada	Manitoba	Churchill	22 km E Churchill, CNSC	Tundra pond N of road	58.7415	-93.8236	16
CNSC-TPNR-3	29-Jul-2010	Canada	Manitoba	Churchill	22 km E Churchill, CNSC	Tundra pond N of road	58.7415	-93.8236	16
CNSC-TPSR-1	05-Jun-2010	Canada	Manitoba	Churchill	22 km E Churchill, CNSC	Tundra pond S of road	58.7406	-93.8227	16
CNSC-TPSR-2	06-Jul-2010	Canada	Manitoba	Churchill	22 km E Churchill, CNSC	Tundra pond S of road	58.7406	-93.8227	16
CNSC-TPSR-3	02-Aug-2010	Canada	Manitoba	Churchill	22 km E Churchill, CNSC	Tundra pond S of road	58.7406	-93.8227	16
DENE-TPND-1	23-Jun-2010	Canada	Manitoba	Churchill	4 km SE Churchill, Dene Village	Pond	58.7336	-94.1113	5
DENE-TPND-2	23-Jul-2010	Canada	Manitoba	Churchill	4 km SE Churchill, Dene Village	Pond	58.7336	-94.1113	5
DENE-TPND-3	23-Aug-2010	Canada	Manitoba	Churchill	4 km SE Churchill, Dene Village	Pond	58.7336	-94.1113	5
ECRK-EPDE-1	19-Jun-2010	Canada	Manitoba	Churchill	13 km E Churchill, Eastern Creek	E pond E of creek	58.7596	-93.9493	10
ECRK-EPDE-2	19-Jul-2010	Canada	Manitoba	Churchill	13 km E Churchill, Eastern Creek	E pond E of creek	58.7596	-93.9493	10
ECRK-EPDE-3	2010-08-18	Canada	Manitoba	Churchill	13 km E Churchill, Eastern Creek	E pond E of creek	58.7596	-93.9493	10
ECRK-NRWB-1	07-Jun-2010	Canada	Manitoba	Churchill	13 km E Churchill, Eastern Creek	N of Road, W bank	58.7605	-93.9523	10
ECRK-NRWB-2	05-Jul-2010	Canada	Manitoba	Churchill	13 km E Churchill, Eastern Creek	N of Road, W bank	58.7605	-93.9523	10
ECRK-NRWB-3	30-Jul-2010	Canada	Manitoba	Churchill	13 km E Churchill, Eastern Creek	N of Road, W bank	58.7605	-93.9523	10
ECRK-SREB-1	07-Jun-2010	Canada	Manitoba	Churchill	13 km E Churchill, Eastern Creek	S of Road, E bank	58.76	-93.9521	10
ECRK-SREB-2	05-Jul-2010	Canada	Manitoba	Churchill	13 km E Churchill, Eastern Creek	S of Road, E bank	58.76	-93.9521	10
ECRK-SREB-3	30-Jul-2010	Canada	Manitoba	Churchill	13 km E Churchill, Eastern Creek	S of Road, E bank	58.76	-93.9521	10
ECRK-WPDE-1	19-Jun-2010	Canada	Manitoba	Churchill	13 km E Churchill, Eastern Creek	W pond E of creek	58.7598	-93.9512	10
ECRK-WPDE-2	2010-07-19	Canada	Manitoba	Churchill	13 km E Churchill, Eastern Creek	W pond E of creek	58.7598	-93.9512	10
ECRK-WPDE-3	2010-08-18	Canada	Manitoba	Churchill	13 km E Churchill, Eastern Creek	W pond E of creek	58.7598	-93.9512	10
FARN-LAKE-1	09-Jun-2010	Canada	Manitoba	Churchill	10 km SE Churchill, Farnworth Lake (Landing L.)		58.7045	-94.0525	14
FARN-LAKE-2	14-Jul-2010	Canada	Manitoba	Churchill	10 km SE Churchill, Farnworth Lake (Landing L.)		58.7045	-94.0525	14
FARN-LAKE-3	22-Aug-2010	Canada	Manitoba	Churchill	10 km SE Churchill, Farnworth Lake (Landing L.)		58.7045	-94.0525	14
GCCB-TPND-1	08-Jun-2010	Canada	Manitoba	Churchill	9 km S Churchill, Goose Creek Cabin Bog	Tundra pond	58.676	-94.1433	5
GCCB-TPND-2	11-Jul-2010	Canada	Manitoba	Churchill	9 km S Churchill, Goose Creek Cabin Bog	Tundra pond	58.676	-94.1433	5
GCCB-TPND-3	30-Jul-2010	Canada	Manitoba	Churchill	9 km S Churchill, Goose Creek Cabin Bog	Tundra pond	58.676	-94.1433	5
GCMA-RIVR-1	13-Jun-2010	Canada	Manitoba	Churchill	12 km S Churchill, Goose Creek Marina		58.6632	-94.1679
GCMA-RIVR-2	11-Jul-2010	Canada	Manitoba	Churchill	12 km S Churchill, Goose Creek Marina		58.6632	-94.1679	0
GCMA-RIVR-3	17-Aug-2010	Canada	Manitoba	Churchill	12 km S Churchill, Goose Creek Marina		58.6632	-94.1679
GCRK-BRDG-1	27-Jun-2010	Canada	Manitoba	Churchill	11 km S Churchill, Goose Creek	Bridge 1	58.6653	-94.1596	0
GCRK-BRDG-2	23-Jul-2010	Canada	Manitoba	Churchill	11 km S Churchill, Goose Creek	Bridge 1	58.6653	-94.1596
GCRK-BRDG-3	18-Aug-2010	Canada	Manitoba	Churchill	11 km S Churchill, Goose Creek	Bridge 1	58.6653	-94.1596
GOLF-TPND-1	17-Jun-2010	Canada	Manitoba	Churchill	14 km E Churchill, Golf Balls	Pond W	58.7616	-93.9276	14
GOLF-TPND-2	19-Jul-2010	Canada	Manitoba	Churchill	14 km E Churchill, Golf Balls	Pond W	58.7616	-93.9276	14
GOLF-TPND-3	23-Aug-2010	Canada	Manitoba	Churchill	14 km E Churchill, Golf Balls	Pond W	58.7616	-93.9276	14
GUNR-LAKE-1	13-Jun-2010	Canada	Manitoba	Churchill	5 km E Churchill, Gun Range	Lake W	58.7527	-93.9679	10
GUNR-LAKE-2	10-Jul-2010	Canada	Manitoba	Churchill	5 km E Churchill, Gun Range	Lake W	58.7527	-93.9679	10
GUNR-LAKE-3	07-Aug-2010	Canada	Manitoba	Churchill	5 km E Churchill, Gun Range	Lake W	58.7527	-93.9679	10
GUNR-TPND-1	13-Jun-2010	Canada	Manitoba	Churchill	5 km E Churchill, Gun Range	Pond W	58.7531	-93.968	10
GUNR-TPND-2	10-Jul-2010	Canada	Manitoba	Churchill	5 km E Churchill, Gun Range	Pond W	58.7531	-93.968	10
PBAL-TPSR-1	24-Jun-2010	Canada	Manitoba	Churchill	8 km E Churchill, Polar Bear Alley	S road	58.7625	-94.0059	15
PBAL-TPSR-2	23-Jul-2010	Canada	Manitoba	Churchill	4 km SE Churchill, Dene Village	Pond	58.7336	-94.1113	5
PBAL-TPSR-3	19-Aug-2010	Canada	Manitoba	Churchill	8 km E Churchill, Polar Bear Alley	S road	58.7625	-94.0059	15
PBAL-TPWE-1	22-Jun-2010	Canada	Manitoba	Churchill	8 km E Churchill, Polar Bear Alley	Pond W entrance	58.7615	-94.01	15
PBAL-TPWE-2	22-Jul-2010	Canada	Manitoba	Churchill	8 km E Churchill, Polar Bear Alley	Pond W entrance	58.7615	-94.01	15
PBAL-TPWE-3	2010-08-19	Canada	Manitoba	Churchill	8 km E Churchill, Polar Bear Alley	Pond W entrance	58.7615	-94.01	15
PUMP-RIVR-1	30-Jun-2010	Canada	Manitoba	Churchill	16 km SW Churchill, Churchill River Pump House	Low tide	58.6266	-94.2309
PUMP-RIVR-2	27-Jul-2010	Canada	Manitoba	Churchill	16 km SW Churchill, Churchill River Pump House	High tide	58.6266	-94.2309
PUMP-RIVR-3	23-Aug-2010	Canada	Manitoba	Churchill	16 km SW Churchill, Churchill River Pump House	High tide	58.6266	-94.2309
RAMC-CREK-1	09-Jun-2010	Canada	Manitoba	Churchill	23 km E Churchill, Ramsay Creek		58.7305	-93.7805	10
RAMC-CREK-2	09-Jul-2010	Canada	Manitoba	Churchill	23 km E Churchill, Ramsay Creek		58.7305	-93.7805	10
RAMC-CREK-3	01-Aug-2010	Canada	Manitoba	Churchill	23 km E Churchill, Ramsay Creek		58.7305	-93.7805	10
RAML-TPNL-1	07-Jun-2010	Canada	Manitoba	Churchill	23 km E Churchill, Malcolm Ramsay Lake	Tundra pond N of lake	58.7292	-93.7942	17
RAML-TPNL-2	05-Jul-2010	Canada	Manitoba	Churchill	23 km E Churchill, Malcolm Ramsay Lake	Tundra pond N of lake	58.7292	-93.7942	17
RAML-TPNL-3	02-Aug-2010	Canada	Manitoba	Churchill	23 km E Churchill, Malcolm Ramsay Lake	Tundra pond N of lake	58.7292	-93.7942	17
RAMT-EGVL-1	19-Jun-2010	Canada	Manitoba	Churchill	22 km ESE Churchill, Ramsay Trail	Pond E of gravel pit	58.7334	-93.7905	13
RAMT-EGVL-2	15-Jul-2010	Canada	Manitoba	Churchill	22 km ESE Churchill, Ramsay Trail	Pond E of gravel pit	58.7334	-93.7905	13
RAMT-SGVL-1	14-Jun-2010	Canada	Manitoba	Churchill	22 km ESE Churchill, Ramsay Trail	Pond S of gravel pit	58.7331	-93.7916	13
RAMT-SGVL-2	15-Jul-2010	Canada	Manitoba	Churchill	22 km ESE Churchill, Ramsay Trail	Pond S of gravel pit	58.7331	-93.7916	13
RAMT-SWEX-1	14-Jun-2010	Canada	Manitoba	Churchill	22 km ESE Churchill, Ramsay Trail	Pond SW of experimental site	58.7341	-93.8055	13
RAMT-SWEX-2	15-Jul-2010	Canada	Manitoba	Churchill	22 km ESE Churchill, Ramsay Trail	Pond SW of experimental site	58.7341	-93.8055	13
RIPB-CREK-1	04-Jul-2010	Canada	Manitoba	Churchill	9 km E Churchill, Ripley Beach	Creek	58.7613	-94.0268	4
RIPB-CREK-2	28-Jul-2010	Canada	Manitoba	Churchill	9 km E Churchill, Ripley Beach	Creek	58.7613	-94.0268	4
RIPB-CREK-3	25-Aug-2010	Canada	Manitoba	Churchill	9 km E Churchill, Ripley Beach	Creek	58.7613	-94.0268	4
SCRT-TPSR-1	24-Jun-2010	Canada	Manitoba	Churchill	2 km E Churchill, Scenic Route	Pond S road, beach	58.7639	-94.1012	8
SCRT-TPSR-2	26-Jul-2010	Canada	Manitoba	Churchill	2 km E Churchill, Scenic Route	Pond S road, beach	58.7639	-94.1012	8
TBUG-ACRD-1	22-Jun-2010	Canada	Manitoba	Churchill	21 km E Churchill, Tundra Buggy parking	Across rd	58.742	-93.824	13
TBUG-ACRD-2	22-Jul-2010	Canada	Manitoba	Churchill	21 km E Churchill, Tundra Buggy parking	Across rd	58.742	-93.824	13
TBUG-ACRD-3	25-Aug-2010	Canada	Manitoba	Churchill	21 km E Churchill, Tundra Buggy parking	Across rd	58.742	-93.824	13
TLBS-TPND-1	18-Jun-2010	Canada	Manitoba	Churchill	26 km SE Churchill, Twin Lakes burn site	Pond	58.6192	-93.8291	38
TLBS-TPND-3	16-Aug-2010	Canada	Manitoba	Churchill	26 km SE Churchill, Twin Lakes burn site	Pond	58.6192	-93.8291	38
TLFN-TPND-1	18-Jun-2010	Canada	Manitoba	Churchill	26 km SE Churchill, Twin Lakes fen	Pond	58.6337	-93.7833	29
TLFN-TPND-3	18-Aug-2010	Canada	Manitoba	Churchill	26 km SE Churchill, Twin Lakes fen	Pond	58.6337	-93.7833	29
TPND-ETP1-1	10-Jun-2010	Canada	Manitoba	Churchill	16 km E Churchill, tundra ponds	E pond	58.752	-93.917	10
TPND-ETP1-2	07-Jul-2010	Canada	Manitoba	Churchill	16 km E Churchill, tundra ponds	E pond	58.752	-93.917	10
TPND-ETP1-3	03-Aug-2010	Canada	Manitoba	Churchill	16 km E Churchill, tundra ponds	E pond	58.752	-93.917	10
TPND-WTP2-1	10-Jun-2010	Canada	Manitoba	Churchill	16 km E Churchill, tundra ponds	W pond	58.754	-93.914	10
TPND-WTP2-2	07-Jul-2010	Canada	Manitoba	Churchill	16 km E Churchill, tundra ponds	W pond	58.754	-93.914	10
TPND-WTP2-3	03-Aug-2010	Canada	Manitoba	Churchill	16 km E Churchill, tundra ponds	W pond	58.754	-93.914	10
TWLW-LAKE-2	12-Jul-2010	Canada	Manitoba	Churchill	26 km SE Churchill, Twin Lakes, West Lake		58.625	-93.8188	34
TWLW-LAKE-3	16-Aug-2010	Canada	Manitoba	Churchill	26 km SE Churchill, Twin Lakes, West Lake		58.625	-93.8188	34
WEIR-RIVR-1	18-Jun-2010	Canada	Manitoba	Churchill	11 km S Churchill, Churchill River weir		58.6756	-94.1688
WEIR-RIVR-3	23-Aug-2010	Canada	Manitoba	Churchill	11 km S Churchill, Churchill River weir		58.6756	-94.1688
WEIR-TPND-1	25-Jun-2010	Canada	Manitoba	Churchill	11 km S Churchill, Churchill River weir	Pond A	58.673	-94.159
WEIR-TPND-2	23-Jul-2010	Canada	Manitoba	Churchill	11 km S Churchill, Churchill River weir	Pond A	58.673	-94.159
WEIR-TPND-3	23-Aug-2010	Canada	Manitoba	Churchill	11 km S Churchill, Churchill River weir	Pond A	58.673	-94.159

## Sheet: Table B - Primers
Table B. List of primers used in this study.
Primer	Gene	Nucleotide sequence (5’ to 3’)	Reference
LepF1	COI	ATTCAACCAATCATAAAGATATTGG	Hebert et al. 2004
LepR1	COI	TAAACTTCTGGATGTCCAAAAAATCA	Hebert et al. 2004
LCO1490	COI	GGTCAACAAATCATAAAGATATTGG	Folmer et al. 1994
HCO2198	COI	TAAACTTCAGGGTGACCAAAAAATCA	Folmer et al. 1994
743nF-ino	CAD	GGIGTIACIACIGCITGYTTYGARCC	Johanson & Malm 2010
1028R-ino	CAD	TTRTTIGGIARYTGICCICCCAT	Johanson & Malm 2010
Lepto-IF-ino	POL-II	TRAARCCIAARCCIYTITGGAC	Johanson & Malm 2010
REV2	POL-II	TYYACAGCAGTATCRATRAGACCTTC	Danforth et al. 2006
F	EF1-α	ATCGAGAAGTTCGAGAARGARGC	Kjer et al. 2001
IntR	EF1-α	CCAYCCCTTGAACCANGGCAT	Kjer et al. 2001
Specific COI primers used for both PCR amplification and bidirectional cycle sequencing for each individual are available on BOLD. Most commonly, a primer cocktail containing the first four primers listed above was used for COI PCR amplification.

## Sheet: Table C - Thermocycling
Table C. List of thermocycling regimes used in this study.
Gene	Step	Settings
COI	PCR	94 oC 1 min; 5x[94 oC 40 s, 45 oC 40 s, 72 oC 1 min]; 35x[94 oC 40 s, 51 oC 40 s, 72 oC 1 min]; 72 oC 5 min; maintain at 4 oC
POL-II /CAD	PCR	95 oC 5 min; 40x[95 oC 30 s, 51 oC 30 s, 72 oC 50 s]; 72 oC 8 min; maintain at 4 oC
EF1-α	PCR	95 oC 5 min; 40x[95 oC 30 s, 58 oC 30 s, 72 oC 50 s]; 72 oC 8 min; maintain at 4 oC
SEQ31	SEQ	96 oC 2 min; 30x[96 oC 30 s, 55 oC 15 s, 60 oC 4 min]; maintain at 4 oC
PCR = polymerase chain reaction
SEQ = cycle sequencing reaction

## Sheet: Table D - List of Sequences
Table D. List of sequences and accession numbers for Trichoptera larvae of Churchill, Manitoba, Canada.
Identification	BIN	Sample ID	Process ID	Institution Storing	COI-5P	EF1-alpha	RPB2 (POL-II)	CAD
					GenBank	GenBank	GenBank	GenBank
Oecetis cf. inconspicua CHU2	BOLD:AAA1528	BIOUG00925-D02	EBTCH038-11	Biodiversity Institute of Ontario	JX682320		KR271649
Asynarchus montanus	BOLD:AAA1543	BIOUG00925-G04	EBTCH076-11	Biodiversity Institute of Ontario	JX681988
Asynarchus montanus	BOLD:AAA1543	BIOUG01008-G02	EBTCH454-11	Biodiversity Institute of Ontario	JX681889
Asynarchus montanus	BOLD:AAA1543	BIOUG01008-G03	EBTCH455-11	Biodiversity Institute of Ontario	JX681890
Asynarchus montanus	BOLD:AAA1543	BIOUG01008-G04	EBTCH456-11	Biodiversity Institute of Ontario	JX681891
Asynarchus montanus	BOLD:AAA1543	BIOUG00927-F08	EBTCH598-12	Biodiversity Institute of Ontario	JX681883
Asynarchus montanus	BOLD:AAA1543	BIOUG00928-G04	EBTCH361-11	Biodiversity Institute of Ontario	JX681884
Asynarchus montanus	BOLD:AAA1543	BIOUG01008-G09	EBTCH461-11	Biodiversity Institute of Ontario	JX681894
Asynarchus montanus	BOLD:AAA1543	BIOUG01008-G11	EBTCH463-11	Biodiversity Institute of Ontario	JX681895
Asynarchus montanus	BOLD:AAA1543	BIOUG01008-H01	EBTCH465-11	Biodiversity Institute of Ontario	JX681896
Asynarchus montanus	BOLD:AAA1543	BIOUG01008-H03	EBTCH467-11	Biodiversity Institute of Ontario	JX681897
Asynarchus montanus	BOLD:AAA1543	BIOUG01008-H04	EBTCH468-11	Biodiversity Institute of Ontario	JX681898
Asynarchus montanus	BOLD:AAA1543	BIOUG01008-H05	EBTCH469-11	Biodiversity Institute of Ontario	JX681899
Asynarchus montanus	BOLD:AAA1543	BIOUG01008-H07	EBTCH471-11	Biodiversity Institute of Ontario	JX681900
Asynarchus montanus	BOLD:AAA1543	BIOUG01008-H08	EBTCH472-11	Biodiversity Institute of Ontario	JX681901
Asynarchus montanus	BOLD:AAA1543	BIOUG01008-H09	EBTCH473-11	Biodiversity Institute of Ontario	JX681902
Asynarchus montanus	BOLD:AAA1543	BIOUG01008-H10	EBTCH474-11	Biodiversity Institute of Ontario	JX681903
Asynarchus montanus	BOLD:AAA1543	BIOUG01008-H11	EBTCH475-11	Biodiversity Institute of Ontario	JX681904
Asynarchus montanus	BOLD:AAA1543	BIOUG00928-G01	EBTCH358-11	Biodiversity Institute of Ontario	JX681892
Asynarchus montanus	BOLD:AAA1543	BIOUG01009-A03	EBTCH478-11	Biodiversity Institute of Ontario	JX681907
Asynarchus montanus	BOLD:AAA1543	BIOUG01009-A05	EBTCH480-11	Biodiversity Institute of Ontario	JX681908
Asynarchus montanus	BOLD:AAA1543	BIOUG00928-F09	EBTCH354-11	Biodiversity Institute of Ontario	JX681893
Asynarchus montanus	BOLD:AAA1543	BIOUG00928-F08	EBTCH353-11	Biodiversity Institute of Ontario	JX681905
Asynarchus montanus	BOLD:AAA1543	BIOUG01009-A08	EBTCH483-11	Biodiversity Institute of Ontario	JX681909
Asynarchus montanus	BOLD:AAA1543	BIOUG01009-A09	EBTCH484-11	Biodiversity Institute of Ontario	JX681910
Asynarchus montanus	BOLD:AAA1543	BIOUG01009-A10	EBTCH485-11	Biodiversity Institute of Ontario	JX681911
Asynarchus montanus	BOLD:AAA1543	BIOUG01009-B01	EBTCH488-11	Biodiversity Institute of Ontario	JX681912
Asynarchus montanus	BOLD:AAA1543	BIOUG01009-B02	EBTCH489-11	Biodiversity Institute of Ontario	JX681913
Asynarchus montanus	BOLD:AAA1543	BIOUG01009-B03	EBTCH490-11	Biodiversity Institute of Ontario	JX681914
Asynarchus montanus	BOLD:AAA1543	BIOUG01009-B04	EBTCH491-11	Biodiversity Institute of Ontario	JX681915
Asynarchus montanus	BOLD:AAA1543	BIOUG01009-B05	EBTCH492-11	Biodiversity Institute of Ontario	JX681916
Asynarchus montanus	BOLD:AAA1543	BIOUG00928-F07	EBTCH352-11	Biodiversity Institute of Ontario	JX681906
Asynarchus montanus	BOLD:AAA1543	BIOUG00928-F04	EBTCH349-11	Biodiversity Institute of Ontario	JX681917
Asynarchus montanus	BOLD:AAA1543	BIOUG00928-F01	EBTCH346-11	Biodiversity Institute of Ontario	JX681918
Asynarchus montanus	BOLD:AAA1543	BIOUG00928-D11	EBTCH332-11	Biodiversity Institute of Ontario	JX681919
Asynarchus montanus	BOLD:AAA1543	BIOUG00928-D10	EBTCH331-11	Biodiversity Institute of Ontario	JX681920
Asynarchus montanus	BOLD:AAA1543	BIOUG00928-A06	EBTCH291-11	Biodiversity Institute of Ontario	JX681921
Asynarchus montanus	BOLD:AAA1543	BIOUG00927-F07	EBTCH257-11	Biodiversity Institute of Ontario	JX681922
Asynarchus montanus	BOLD:AAA1543	BIOUG00927-F04	EBTCH254-11	Biodiversity Institute of Ontario	JX681923
Asynarchus montanus	BOLD:AAA1543	BIOUG01009-G05	EBTCH552-11	Biodiversity Institute of Ontario	JX681924
Asynarchus montanus	BOLD:AAA1543	BIOUG01009-G07	EBTCH554-11	Biodiversity Institute of Ontario	JX681925
Asynarchus montanus	BOLD:AAA1543	BIOUG01008-B12	EBTCH404-11	Biodiversity Institute of Ontario	JX681946
Asynarchus montanus	BOLD:AAA1543	BIOUG01008-C01	EBTCH405-11	Biodiversity Institute of Ontario	JX681947
Asynarchus montanus	BOLD:AAA1543	BIOUG01008-C02	EBTCH406-11	Biodiversity Institute of Ontario	JX681948
Asynarchus montanus	BOLD:AAA1543	BIOUG01008-C03	EBTCH407-11	Biodiversity Institute of Ontario	JX681949
Asynarchus montanus	BOLD:AAA1543	BIOUG01008-C04	EBTCH408-11	Biodiversity Institute of Ontario	JX681950
Asynarchus montanus	BOLD:AAA1543	BIOUG01008-C06	EBTCH410-11	Biodiversity Institute of Ontario	JX681951
Asynarchus montanus	BOLD:AAA1543	BIOUG01008-C07	EBTCH411-11	Biodiversity Institute of Ontario	JX681952
Asynarchus montanus	BOLD:AAA1543	BIOUG01008-C09	EBTCH413-11	Biodiversity Institute of Ontario	JX681953
Asynarchus montanus	BOLD:AAA1543	BIOUG01008-C10	EBTCH414-11	Biodiversity Institute of Ontario	JX681954
Asynarchus montanus	BOLD:AAA1543	BIOUG01008-C11	EBTCH415-11	Biodiversity Institute of Ontario	JX681955
Asynarchus montanus	BOLD:AAA1543	BIOUG01008-C12	EBTCH416-11	Biodiversity Institute of Ontario	JX681956
Asynarchus montanus	BOLD:AAA1543	BIOUG01008-D01	EBTCH417-11	Biodiversity Institute of Ontario	JX681957
Asynarchus montanus	BOLD:AAA1543	BIOUG00926-B01	EBTCH108-11	Biodiversity Institute of Ontario	JX681982
Asynarchus montanus	BOLD:AAA1543	BIOUG01008-D03	EBTCH419-11	Biodiversity Institute of Ontario	JX681958
Asynarchus montanus	BOLD:AAA1543	BIOUG01008-D04	EBTCH420-11	Biodiversity Institute of Ontario	JX681959
Asynarchus montanus	BOLD:AAA1543	BIOUG01008-D05	EBTCH421-11	Biodiversity Institute of Ontario	JX681960
Asynarchus montanus	BOLD:AAA1543	BIOUG01008-D06	EBTCH422-11	Biodiversity Institute of Ontario	JX681961
Asynarchus montanus	BOLD:AAA1543	BIOUG01008-D07	EBTCH423-11	Biodiversity Institute of Ontario	JX681962
Asynarchus montanus	BOLD:AAA1543	BIOUG01008-D08	EBTCH424-11	Biodiversity Institute of Ontario	JX681963
Asynarchus montanus	BOLD:AAA1543	BIOUG01008-D09	EBTCH425-11	Biodiversity Institute of Ontario	JX681964
Asynarchus montanus	BOLD:AAA1543	BIOUG01008-D10	EBTCH426-11	Biodiversity Institute of Ontario	JX681965
Asynarchus montanus	BOLD:AAA1543	BIOUG01008-D11	EBTCH427-11	Biodiversity Institute of Ontario	JX681966
Asynarchus montanus	BOLD:AAA1543	BIOUG01008-D12	EBTCH428-11	Biodiversity Institute of Ontario	JX681967
Asynarchus montanus	BOLD:AAA1543	BIOUG01008-E01	EBTCH429-11	Biodiversity Institute of Ontario	JX681968
Asynarchus montanus	BOLD:AAA1543	BIOUG01008-E02	EBTCH430-11	Biodiversity Institute of Ontario	JX681969
Asynarchus montanus	BOLD:AAA1543	BIOUG01008-E05	EBTCH433-11	Biodiversity Institute of Ontario	JX681970
Asynarchus montanus	BOLD:AAA1543	BIOUG01008-E06	EBTCH434-11	Biodiversity Institute of Ontario	JX681971
Asynarchus montanus	BOLD:AAA1543	BIOUG01008-E07	EBTCH435-11	Biodiversity Institute of Ontario	JX681972
Asynarchus montanus	BOLD:AAA1543	BIOUG01008-E08	EBTCH436-11	Biodiversity Institute of Ontario	JX681973
Asynarchus montanus	BOLD:AAA1543	BIOUG00926-A12	EBTCH107-11	Biodiversity Institute of Ontario	JX681983
Asynarchus montanus	BOLD:AAA1543	BIOUG01008-E11	EBTCH439-11	Biodiversity Institute of Ontario	JX681974
Asynarchus montanus	BOLD:AAA1543	BIOUG01008-E12	EBTCH440-11	Biodiversity Institute of Ontario	JX681975
Asynarchus montanus	BOLD:AAA1543	BIOUG01008-F01	EBTCH441-11	Biodiversity Institute of Ontario	JX681976
Asynarchus montanus	BOLD:AAA1543	BIOUG01008-F02	EBTCH442-11	Biodiversity Institute of Ontario	JX681977
Asynarchus montanus	BOLD:AAA1543	BIOUG01008-F06	EBTCH446-11	Biodiversity Institute of Ontario	JX681978
Asynarchus montanus	BOLD:AAA1543	BIOUG00926-A11	EBTCH106-11	Biodiversity Institute of Ontario	JX681984
Asynarchus montanus	BOLD:AAA1543	BIOUG01008-F08	EBTCH448-11	Biodiversity Institute of Ontario	JX681979
Asynarchus montanus	BOLD:AAA1543	BIOUG01008-F09	EBTCH449-11	Biodiversity Institute of Ontario	JX681980	KR030348	KR271621	KR030390
Asynarchus montanus	BOLD:AAA1543	BIOUG00926-A09	EBTCH104-11	Biodiversity Institute of Ontario	JX681985
Asynarchus montanus	BOLD:AAA1543	BIOUG00926-A06	EBTCH101-11	Biodiversity Institute of Ontario	JX681986
Asynarchus montanus	BOLD:AAA1543	BIOUG00926-A05	EBTCH100-11	Biodiversity Institute of Ontario	JX681987
Asynarchus montanus	BOLD:AAA1543	BIOUG01008-F11	EBTCH451-11	Biodiversity Institute of Ontario	JX681886
Asynarchus montanus	BOLD:AAA1543	BIOUG01008-F12	EBTCH452-11	Biodiversity Institute of Ontario	JX681887
Asynarchus montanus	BOLD:AAA1543	BIOUG01008-F10	EBTCH450-11	Biodiversity Institute of Ontario	JX681885
Asynarchus montanus	BOLD:AAA1543	BIOUG01008-G01	EBTCH453-11	Biodiversity Institute of Ontario	JX681888
Asynarchus montanus	BOLD:AAA1543	BIOUG00925-H05	EBTCH089-11	Biodiversity Institute of Ontario	JX681996
Asynarchus montanus	BOLD:AAA1543	BIOUG00925-H04	EBTCH088-11	Biodiversity Institute of Ontario	JX681882
Asynarchus montanus	BOLD:AAA1543	BIOUG00925-H03	EBTCH087-11	Biodiversity Institute of Ontario	JX681995
Asynarchus montanus	BOLD:AAA1543	BIOUG00925-H02	EBTCH086-11	Biodiversity Institute of Ontario	JX681994
Asynarchus montanus	BOLD:AAA1543	BIOUG00925-G11	EBTCH083-11	Biodiversity Institute of Ontario	JX681993
Asynarchus montanus	BOLD:AAA1543	BIOUG00925-G10	EBTCH082-11	Biodiversity Institute of Ontario	JX681992
Asynarchus montanus	BOLD:AAA1543	BIOUG00925-G09	EBTCH081-11	Biodiversity Institute of Ontario	JX681991
Asynarchus montanus	BOLD:AAA1543	BIOUG00925-G06	EBTCH078-11	Biodiversity Institute of Ontario	JX681990
Asynarchus montanus	BOLD:AAA1543	BIOUG00925-G05	EBTCH077-11	Biodiversity Institute of Ontario	JX681989
Asynarchus montanus	BOLD:AAA1543	BIOUG01008-A01	EBTCH381-11	Biodiversity Institute of Ontario	JX681926
Asynarchus montanus	BOLD:AAA1543	BIOUG01008-A02	EBTCH382-11	Biodiversity Institute of Ontario	JX681927
Asynarchus montanus	BOLD:AAA1543	BIOUG01008-A03	EBTCH383-11	Biodiversity Institute of Ontario	JX681928
Asynarchus montanus	BOLD:AAA1543	BIOUG01008-A06	EBTCH386-11	Biodiversity Institute of Ontario	JX681929
Asynarchus montanus	BOLD:AAA1543	BIOUG00926-B02	EBTCH109-11	Biodiversity Institute of Ontario	JX681981
Asynarchus montanus	BOLD:AAA1543	BIOUG01008-A08	EBTCH388-11	Biodiversity Institute of Ontario	JX681930
Asynarchus montanus	BOLD:AAA1543	BIOUG01008-A09	EBTCH389-11	Biodiversity Institute of Ontario	JX681931
Asynarchus montanus	BOLD:AAA1543	BIOUG01008-A10	EBTCH390-11	Biodiversity Institute of Ontario	JX681932
Asynarchus montanus	BOLD:AAA1543	BIOUG01008-A11	EBTCH391-11	Biodiversity Institute of Ontario	JX681933
Asynarchus montanus	BOLD:AAA1543	BIOUG01008-A12	EBTCH392-11	Biodiversity Institute of Ontario	JX681934
Asynarchus montanus	BOLD:AAA1543	BIOUG01008-B01	EBTCH393-11	Biodiversity Institute of Ontario	JX681935
Asynarchus montanus	BOLD:AAA1543	BIOUG01008-B02	EBTCH394-11	Biodiversity Institute of Ontario	JX681936
Asynarchus montanus	BOLD:AAA1543	BIOUG01008-B03	EBTCH395-11	Biodiversity Institute of Ontario	JX681937
Asynarchus montanus	BOLD:AAA1543	BIOUG01008-B04	EBTCH396-11	Biodiversity Institute of Ontario	JX681938
Asynarchus montanus	BOLD:AAA1543	BIOUG01008-B05	EBTCH397-11	Biodiversity Institute of Ontario	JX681939
Asynarchus montanus	BOLD:AAA1543	BIOUG01008-B06	EBTCH398-11	Biodiversity Institute of Ontario	JX681940
Asynarchus montanus	BOLD:AAA1543	BIOUG01008-B07	EBTCH399-11	Biodiversity Institute of Ontario	JX681941
Asynarchus montanus	BOLD:AAA1543	BIOUG01008-B08	EBTCH400-11	Biodiversity Institute of Ontario	JX681942
Asynarchus montanus	BOLD:AAA1543	BIOUG01008-B09	EBTCH401-11	Biodiversity Institute of Ontario	JX681943
Asynarchus montanus	BOLD:AAA1543	BIOUG01008-B10	EBTCH402-11	Biodiversity Institute of Ontario	JX681944
Asynarchus montanus	BOLD:AAA1543	BIOUG01008-B11	EBTCH403-11	Biodiversity Institute of Ontario	JX681945
Philarctus bergrothi	BOLD:AAA2068	BIOUG01009-H10	EBTCH569-11	Biodiversity Institute of Ontario	JX682354
Philarctus bergrothi	BOLD:AAA2068	BIOUG01009-F09	EBTCH544-11	Biodiversity Institute of Ontario	JX682329
Philarctus bergrothi	BOLD:AAA2068	BIOUG01009-F10	EBTCH545-11	Biodiversity Institute of Ontario	JX682330
Philarctus bergrothi	BOLD:AAA2068	BIOUG01009-F11	EBTCH546-11	Biodiversity Institute of Ontario	JX682331
Philarctus bergrothi	BOLD:AAA2068	BIOUG01009-F12	EBTCH547-11	Biodiversity Institute of Ontario	JX682334
Philarctus bergrothi	BOLD:AAA2068	BIOUG01008-G05	EBTCH457-11	Biodiversity Institute of Ontario	JX682328
Philarctus bergrothi	BOLD:AAA2068	BIOUG01009-G01	EBTCH548-11	Biodiversity Institute of Ontario	JX682335
Philarctus bergrothi	BOLD:AAA2068	BIOUG01009-G02	EBTCH549-11	Biodiversity Institute of Ontario	JX682336
Philarctus bergrothi	BOLD:AAA2068	BIOUG01009-G03	EBTCH550-11	Biodiversity Institute of Ontario	JX682337
Philarctus bergrothi	BOLD:AAA2068	BIOUG01009-G04	EBTCH551-11	Biodiversity Institute of Ontario	JX682338
Philarctus bergrothi	BOLD:AAA2068	BIOUG01009-G06	EBTCH553-11	Biodiversity Institute of Ontario	JX682341
Philarctus bergrothi	BOLD:AAA2068	BIOUG01009-G08	EBTCH555-11	Biodiversity Institute of Ontario	JX682342
Philarctus bergrothi	BOLD:AAA2068	BIOUG01009-G09	EBTCH556-11	Biodiversity Institute of Ontario	JX682343
Philarctus bergrothi	BOLD:AAA2068	BIOUG01009-H01	EBTCH560-11	Biodiversity Institute of Ontario	JX682344
Philarctus bergrothi	BOLD:AAA2068	BIOUG01009-H02	EBTCH561-11	Biodiversity Institute of Ontario	JX682345
Philarctus bergrothi	BOLD:AAA2068	BIOUG01009-H03	EBTCH562-11	Biodiversity Institute of Ontario	JX682346
Philarctus bergrothi	BOLD:AAA2068	BIOUG01009-C06	EBTCH505-11	Biodiversity Institute of Ontario	JX682340
Philarctus bergrothi	BOLD:AAA2068	BIOUG00926-G11	EBTCH178-11	Biodiversity Institute of Ontario	JX682363
Philarctus bergrothi	BOLD:AAA2068	BIOUG00926-G10	EBTCH177-11	Biodiversity Institute of Ontario	JX682322
Philarctus bergrothi	BOLD:AAA2068	BIOUG00926-G09	EBTCH176-11	Biodiversity Institute of Ontario	JX682323
Philarctus bergrothi	BOLD:AAA2068	BIOUG00926-G08	EBTCH175-11	Biodiversity Institute of Ontario	JX682324
Philarctus bergrothi	BOLD:AAA2068	BIOUG00926-G07	EBTCH174-11	Biodiversity Institute of Ontario	JX682327
Philarctus bergrothi	BOLD:AAA2068	BIOUG00926-G06	EBTCH173-11	Biodiversity Institute of Ontario	JX682339
Philarctus bergrothi	BOLD:AAA2068	BIOUG00926-G05	EBTCH172-11	Biodiversity Institute of Ontario	JX682356
Philarctus bergrothi	BOLD:AAA2068	BIOUG00926-G04	EBTCH171-11	Biodiversity Institute of Ontario	JX682358
Philarctus bergrothi	BOLD:AAA2068	BIOUG01009-H04	EBTCH563-11	Biodiversity Institute of Ontario	JX682348
Philarctus bergrothi	BOLD:AAA2068	BIOUG01009-H05	EBTCH564-11	Biodiversity Institute of Ontario	JX682349
Philarctus bergrothi	BOLD:AAA2068	BIOUG01009-H06	EBTCH565-11	Biodiversity Institute of Ontario	JX682350
Philarctus bergrothi	BOLD:AAA2068	BIOUG01009-H07	EBTCH566-11	Biodiversity Institute of Ontario	JX682351
Philarctus bergrothi	BOLD:AAA2068	BIOUG01009-H08	EBTCH567-11	Biodiversity Institute of Ontario	JX682352
Philarctus bergrothi	BOLD:AAA2068	BIOUG01009-H09	EBTCH568-11	Biodiversity Institute of Ontario	JX682353
Philarctus bergrothi	BOLD:AAA2068	BIOUG01009-H11	EBTCH570-11	Biodiversity Institute of Ontario	JX682355
Philarctus bergrothi	BOLD:AAA2068	BIOUG00926-B03	EBTCH110-11	Biodiversity Institute of Ontario	JX682332
Philarctus bergrothi	BOLD:AAA2068	BIOUG01008-A07	EBTCH387-11	Biodiversity Institute of Ontario	JX682326	KR030379	KR271651	KR030414
Philarctus bergrothi	BOLD:AAA2068	BIOUG01008-E09	EBTCH437-11	Biodiversity Institute of Ontario	JX682357
Philarctus bergrothi	BOLD:AAA2068	BIOUG00928-D02	EBTCH323-11	Biodiversity Institute of Ontario	JX682333
Philarctus bergrothi	BOLD:AAA2068	BIOUG01009-B10	EBTCH497-11	Biodiversity Institute of Ontario	JX682347
Philarctus bergrothi	BOLD:AAA2068	BIOUG01008-G06	EBTCH458-11	Biodiversity Institute of Ontario	JX682362
Philarctus bergrothi	BOLD:AAA2068	BIOUG01009-A02	EBTCH477-11	Biodiversity Institute of Ontario	JX682359
Philarctus bergrothi	BOLD:AAA2068	BIOUG01009-A01	EBTCH476-11	Biodiversity Institute of Ontario	JX682360
Philarctus bergrothi	BOLD:AAA2068	BIOUG01008-G07	EBTCH459-11	Biodiversity Institute of Ontario	JX682361
Philarctus bergrothi	BOLD:AAA2068	BIOUG00927-G05	EBTCH267-11	Biodiversity Institute of Ontario	JX682325
Asynarchus lapponicus	BOLD:AAA2145	BIOUG01008-G10	EBTCH462-11	Biodiversity Institute of Ontario	JX681867
Asynarchus lapponicus	BOLD:AAA2145	BIOUG01008-A05	EBTCH385-11	Biodiversity Institute of Ontario	JX681877
Asynarchus lapponicus	BOLD:AAA2145	BIOUG01008-G12	EBTCH464-11	Biodiversity Institute of Ontario	JX681869
Asynarchus lapponicus	BOLD:AAA2145	BIOUG00926-A04	EBTCH099-11	Biodiversity Institute of Ontario	JX681863
Asynarchus lapponicus	BOLD:AAA2145	BIOUG01008-F05	EBTCH445-11	Biodiversity Institute of Ontario	JX681881	KR030347	KR271620	KR030389
Asynarchus lapponicus	BOLD:AAA2145	BIOUG01008-F04	EBTCH444-11	Biodiversity Institute of Ontario	JX681880
Asynarchus lapponicus	BOLD:AAA2145	BIOUG01008-F03	EBTCH443-11	Biodiversity Institute of Ontario	JX681874
Asynarchus lapponicus	BOLD:AAA2145	BIOUG01008-E04	EBTCH432-11	Biodiversity Institute of Ontario	JX681873
Asynarchus lapponicus	BOLD:AAA2145	BIOUG01008-E03	EBTCH431-11	Biodiversity Institute of Ontario	JX681872
Asynarchus lapponicus	BOLD:AAA2145	BIOUG00925-H01	EBTCH085-11	Biodiversity Institute of Ontario	JX681865
Asynarchus lapponicus	BOLD:AAA2145	BIOUG01008-H02	EBTCH466-11	Biodiversity Institute of Ontario	JX681866
Asynarchus lapponicus	BOLD:AAA2145	BIOUG00927-F06	EBTCH256-11	Biodiversity Institute of Ontario	JX681875
Asynarchus lapponicus	BOLD:AAA2145	BIOUG00925-G12	EBTCH084-11	Biodiversity Institute of Ontario	JX681870
Asynarchus lapponicus	BOLD:AAA2145	BIOUG00928-F10	EBTCH355-11	Biodiversity Institute of Ontario	JX681878
Asynarchus lapponicus	BOLD:AAA2145	BIOUG00925-G03	EBTCH075-11	Biodiversity Institute of Ontario	JX681868
Asynarchus lapponicus	BOLD:AAA2145	BIOUG01008-C05	EBTCH409-11	Biodiversity Institute of Ontario	JX681871
Asynarchus lapponicus	BOLD:AAA2145	BIOUG00925-G08	EBTCH080-11	Biodiversity Institute of Ontario	JX681879
Asynarchus lapponicus	BOLD:AAA2145	BIOUG00925-H07	EBTCH091-11	Biodiversity Institute of Ontario	JX681876
Asynarchus lapponicus	BOLD:AAA2145	BIOUG00925-G07	EBTCH079-11	Biodiversity Institute of Ontario	JX681864
Lepidostoma togatum	BOLD:AAA2325	BIOUG00927-G11	EBTCH273-11	Biodiversity Institute of Ontario	JX682081		KR271629
Agrypnia colorata	BOLD:AAA2570	BIOUG00927-F03	EBTCH253-11	Biodiversity Institute of Ontario	JX681818	KR030340	KR271613	KR030383
Agrypnia colorata	BOLD:AAA2570	BIOUG00927-E12	EBTCH250-11	Biodiversity Institute of Ontario	JX681817
Agrypnia colorata	BOLD:AAA2570	BIOUG00927-F01	EBTCH251-11	Biodiversity Institute of Ontario	JX681819
Limnephilus hageni	BOLD:AAA2635	BIOUG00926-D04	EBTCH135-11	Biodiversity Institute of Ontario	JX682186
Limnephilus hageni	BOLD:AAA2635	BIOUG00926-D03	EBTCH134-11	Biodiversity Institute of Ontario	JX682185
Limnephilus hageni	BOLD:AAA2635	BIOUG00926-E12	EBTCH155-11	Biodiversity Institute of Ontario	JX682189
Limnephilus hageni	BOLD:AAA2635	BIOUG01009-C07	EBTCH506-11	Biodiversity Institute of Ontario	JX682199
Limnephilus hageni	BOLD:AAA2635	BIOUG00928-G07	EBTCH364-11	Biodiversity Institute of Ontario	JX682202
Limnephilus hageni	BOLD:AAA2635	BIOUG01009-C10	EBTCH509-11	Biodiversity Institute of Ontario	JX682197
Limnephilus hageni	BOLD:AAA2635	BIOUG00928-G09	EBTCH366-11	Biodiversity Institute of Ontario	JX682204
Limnephilus hageni	BOLD:AAA2635	BIOUG01009-C11	EBTCH510-11	Biodiversity Institute of Ontario	JX682196	KR030367	KR271637	KR030403
Limnephilus hageni	BOLD:AAA2635	BIOUG00928-F03	EBTCH348-11	Biodiversity Institute of Ontario	JX682201
Limnephilus hageni	BOLD:AAA2635	BIOUG01009-C02	EBTCH501-11	Biodiversity Institute of Ontario	JX682200
Limnephilus hageni	BOLD:AAA2635	BIOUG01009-D01	EBTCH512-11	Biodiversity Institute of Ontario	JX682195
Limnephilus hageni	BOLD:AAA2635	BIOUG01009-D03	EBTCH514-11	Biodiversity Institute of Ontario	JX682190
Limnephilus hageni	BOLD:AAA2635	BIOUG00926-D05	EBTCH136-11	Biodiversity Institute of Ontario	JX682181
Limnephilus hageni	BOLD:AAA2635	BIOUG00926-C08	EBTCH127-11	Biodiversity Institute of Ontario	JX682182
Limnephilus hageni	BOLD:AAA2635	BIOUG00926-C09	EBTCH128-11	Biodiversity Institute of Ontario	JX682183
Limnephilus hageni	BOLD:AAA2635	BIOUG00926-C10	EBTCH129-11	Biodiversity Institute of Ontario	JX682184
Limnephilus hageni	BOLD:AAA2635	BIOUG00926-E10	EBTCH153-11	Biodiversity Institute of Ontario	JX682188
Limnephilus hageni	BOLD:AAA2635	BIOUG00928-B12	EBTCH309-11	Biodiversity Institute of Ontario	JX682191
Limnephilus hageni	BOLD:AAA2635	BIOUG00928-C02	EBTCH311-11	Biodiversity Institute of Ontario	JX682192
Limnephilus hageni	BOLD:AAA2635	BIOUG00928-C03	EBTCH312-11	Biodiversity Institute of Ontario	JX682193
Limnephilus hageni	BOLD:AAA2635	BIOUG00928-C04	EBTCH313-11	Biodiversity Institute of Ontario	JX682194
Limnephilus hageni	BOLD:AAA2635	BIOUG00928-G08	EBTCH365-11	Biodiversity Institute of Ontario	JX682203
Limnephilus hageni	BOLD:AAA2635	BIOUG00926-D12	EBTCH143-11	Biodiversity Institute of Ontario	JX682187
Limnephilus hageni	BOLD:AAA2635	BIOUG01009-C09	EBTCH508-11	Biodiversity Institute of Ontario	JX682198
Grammotaulius interrogationis	BOLD:AAA2798	BIOUG00928-E01	EBTCH334-11	Biodiversity Institute of Ontario	JX682068
Grammotaulius interrogationis	BOLD:AAA2798	BIOUG00926-B09	EBTCH116-11	Biodiversity Institute of Ontario	JX682073
Grammotaulius interrogationis	BOLD:AAA2798	BIOUG00928-D12	EBTCH333-11	Biodiversity Institute of Ontario	JX682067
Grammotaulius interrogationis	BOLD:AAA2798	BIOUG00928-A09	EBTCH294-11	Biodiversity Institute of Ontario	JX682062
Grammotaulius interrogationis	BOLD:AAA2798	BIOUG00926-B08	EBTCH115-11	Biodiversity Institute of Ontario	JX682074
Grammotaulius interrogationis	BOLD:AAA2798	BIOUG00928-E06	EBTCH339-11	Biodiversity Institute of Ontario	JX682070
Grammotaulius interrogationis	BOLD:AAA2798	BIOUG00928-E03	EBTCH336-11	Biodiversity Institute of Ontario	JX682069
Grammotaulius interrogationis	BOLD:AAA2798	BIOUG00928-E02	EBTCH335-11	Biodiversity Institute of Ontario	JX682064
Limnephilus externus	BOLD:AAA2803	BIOUG00926-F07	EBTCH162-11	Biodiversity Institute of Ontario	JX682132
Limnephilus externus	BOLD:AAA2803	BIOUG01009-D09	EBTCH520-11	Biodiversity Institute of Ontario	JX682142
Limnephilus externus	BOLD:AAA2803	BIOUG01009-D10	EBTCH521-11	Biodiversity Institute of Ontario	JX682143
Limnephilus externus	BOLD:AAA2803	BIOUG01009-D11	EBTCH522-11	Biodiversity Institute of Ontario	JX682144
Limnephilus externus	BOLD:AAA2803	BIOUG01009-D12	EBTCH523-11	Biodiversity Institute of Ontario	JX682145
Limnephilus externus	BOLD:AAA2803	BIOUG01009-E01	EBTCH524-11	Biodiversity Institute of Ontario	JX682150
Limnephilus externus	BOLD:AAA2803	BIOUG01009-E02	EBTCH525-11	Biodiversity Institute of Ontario	JX682151
Limnephilus externus	BOLD:AAA2803	BIOUG01009-E03	EBTCH526-11	Biodiversity Institute of Ontario	JX682152
Limnephilus externus	BOLD:AAA2803	BIOUG01009-E04	EBTCH527-11	Biodiversity Institute of Ontario	JX682155
Limnephilus externus	BOLD:AAA2803	BIOUG01009-E05	EBTCH528-11	Biodiversity Institute of Ontario	JX682156
Limnephilus externus	BOLD:AAA2803	BIOUG01009-E06	EBTCH529-11	Biodiversity Institute of Ontario	JX682157
Limnephilus externus	BOLD:AAA2803	BIOUG01009-E07	EBTCH530-11	Biodiversity Institute of Ontario	JX682158
Limnephilus externus	BOLD:AAA2803	BIOUG01009-E08	EBTCH531-11	Biodiversity Institute of Ontario	JX682160
Limnephilus externus	BOLD:AAA2803	BIOUG01009-E09	EBTCH532-11	Biodiversity Institute of Ontario	JX682161
Limnephilus externus	BOLD:AAA2803	BIOUG01009-E10	EBTCH533-11	Biodiversity Institute of Ontario	JX682162
Limnephilus externus	BOLD:AAA2803	BIOUG01009-E11	EBTCH534-11	Biodiversity Institute of Ontario	JX682163
Limnephilus externus	BOLD:AAA2803	BIOUG00928-C07	EBTCH316-11	Biodiversity Institute of Ontario	JX682153
Limnephilus externus	BOLD:AAA2803	BIOUG01009-E12	EBTCH535-11	Biodiversity Institute of Ontario	JX682164
Limnephilus externus	BOLD:AAA2803	BIOUG01009-F01	EBTCH536-11	Biodiversity Institute of Ontario	JX682118
Limnephilus externus	BOLD:AAA2803	BIOUG00926-B12	EBTCH119-11	Biodiversity Institute of Ontario	JX682146
Limnephilus externus	BOLD:AAA2803	BIOUG00926-C01	EBTCH120-11	Biodiversity Institute of Ontario	JX682147
Limnephilus externus	BOLD:AAA2803	BIOUG00926-C02	EBTCH121-11	Biodiversity Institute of Ontario	JX682148
Limnephilus externus	BOLD:AAA2803	BIOUG00926-C03	EBTCH122-11	Biodiversity Institute of Ontario	JX682149
Limnephilus externus	BOLD:AAA2803	BIOUG01009-F02	EBTCH537-11	Biodiversity Institute of Ontario	JX682119
Limnephilus externus	BOLD:AAA2803	BIOUG01009-F03	EBTCH538-11	Biodiversity Institute of Ontario	JX682121
Limnephilus externus	BOLD:AAA2803	BIOUG01009-F04	EBTCH539-11	Biodiversity Institute of Ontario	JX682122
Limnephilus externus	BOLD:AAA2803	BIOUG01009-F05	EBTCH540-11	Biodiversity Institute of Ontario	JX682117
Limnephilus externus	BOLD:AAA2803	BIOUG01009-F06	EBTCH541-11	Biodiversity Institute of Ontario	JX682123
Limnephilus externus	BOLD:AAA2803	BIOUG01009-F07	EBTCH542-11	Biodiversity Institute of Ontario	JX682124	KR030364	KR271634	KR030401
Limnephilus externus	BOLD:AAA2803	BIOUG00927-C01	EBTCH215-11	Biodiversity Institute of Ontario	JX682125
Limnephilus externus	BOLD:AAA2803	BIOUG00927-B12	EBTCH214-11	Biodiversity Institute of Ontario	JX682126
Limnephilus externus	BOLD:AAA2803	BIOUG00927-B11	EBTCH213-11	Biodiversity Institute of Ontario	JX682127
Limnephilus externus	BOLD:AAA2803	BIOUG00927-B09	EBTCH211-11	Biodiversity Institute of Ontario	JX682128
Limnephilus externus	BOLD:AAA2803	BIOUG00927-B08	EBTCH210-11	Biodiversity Institute of Ontario	JX682129
Limnephilus externus	BOLD:AAA2803	BIOUG00927-B07	EBTCH209-11	Biodiversity Institute of Ontario	JX682130
Limnephilus externus	BOLD:AAA2803	BIOUG00927-B01	EBTCH203-11	Biodiversity Institute of Ontario	JX682134
Limnephilus externus	BOLD:AAA2803	BIOUG00927-A12	EBTCH202-11	Biodiversity Institute of Ontario	JX682135
Limnephilus externus	BOLD:AAA2803	BIOUG00927-A11	EBTCH201-11	Biodiversity Institute of Ontario	JX682136
Limnephilus externus	BOLD:AAA2803	BIOUG00927-A10	EBTCH200-11	Biodiversity Institute of Ontario	JX682137
Limnephilus externus	BOLD:AAA2803	BIOUG00927-A09	EBTCH199-11	Biodiversity Institute of Ontario	JX682138
Limnephilus externus	BOLD:AAA2803	BIOUG00927-A08	EBTCH198-11	Biodiversity Institute of Ontario	JX682139
Limnephilus externus	BOLD:AAA2803	BIOUG00927-F09	EBTCH259-11	Biodiversity Institute of Ontario	JX682120
Limnephilus externus	BOLD:AAA2803	BIOUG00928-B10	EBTCH307-11	Biodiversity Institute of Ontario	JX682154
Limnephilus externus	BOLD:AAA2803	BIOUG00928-B09	EBTCH306-11	Biodiversity Institute of Ontario	JX682159
Limnephilus externus	BOLD:AAA2803	BIOUG01009-D05	EBTCH516-11	Biodiversity Institute of Ontario	JX682141
Limnephilus externus	BOLD:AAA2803	BIOUG01009-D04	EBTCH515-11	Biodiversity Institute of Ontario	JX682140
Limnephilus externus	BOLD:AAA2803	BIOUG00926-F06	EBTCH161-11	Biodiversity Institute of Ontario	JX682131
Limnephilus externus	BOLD:AAA2803	BIOUG00926-F08	EBTCH163-11	Biodiversity Institute of Ontario	JX682133
Anabolia bimaculata	BOLD:AAA2952	BIOUG00927-A01	EBTCH191-11	Biodiversity Institute of Ontario	JX681851
Anabolia bimaculata	BOLD:AAA2952	BIOUG00927-A03	EBTCH193-11	Biodiversity Institute of Ontario	JX681853	KR030345	KR271618	KR030387
Anabolia bimaculata	BOLD:AAA2952	BIOUG00927-A02	EBTCH192-11	Biodiversity Institute of Ontario	JX681852
Anabolia bimaculata	BOLD:AAA2952	BIOUG00925-G01	EBTCH073-11	Biodiversity Institute of Ontario	JX681856
Anabolia bimaculata	BOLD:AAA2952	BIOUG00925-F11	EBTCH071-11	Biodiversity Institute of Ontario	JX681859
Anabolia bimaculata	BOLD:AAA2952	BIOUG00925-G02	EBTCH074-11	Biodiversity Institute of Ontario	JX681850
Anabolia bimaculata	BOLD:AAA2952	BIOUG00926-A01	EBTCH096-11	Biodiversity Institute of Ontario	JX681855
Anabolia bimaculata	BOLD:AAA2952	BIOUG00926-A02	EBTCH097-11	Biodiversity Institute of Ontario	JX681857
Anabolia bimaculata	BOLD:AAA2952	BIOUG00925-F12	EBTCH595-12	Biodiversity Institute of Ontario	JX681858
Anabolia bimaculata	BOLD:AAA2952	BIOUG00928-A04	EBTCH289-11	Biodiversity Institute of Ontario	JX681854
Hydropsyche alternans	BOLD:AAA3236	BIOUG00925-B02	EBTCH014-11	Biodiversity Institute of Ontario	JX682077	KR030357	KR271627	KR030396
Hydropsyche alternans	BOLD:AAA3236	BIOUG00925-A12	EBTCH012-11	Biodiversity Institute of Ontario	JX682075
Hydropsyche alternans	BOLD:AAA3236	BIOUG00925-B01	EBTCH013-11	Biodiversity Institute of Ontario	JX682076
Limnephilus sansoni	BOLD:AAA3657	BIOUG00927-C06	EBTCH220-11	Biodiversity Institute of Ontario	JX682282
Limnephilus sansoni	BOLD:AAA3657	BIOUG00927-C07	EBTCH221-11	Biodiversity Institute of Ontario	JX682283
Limnephilus sansoni	BOLD:AAA3657	BIOUG00927-C10	EBTCH224-11	Biodiversity Institute of Ontario	JX682286
Limnephilus sansoni	BOLD:AAA3657	BIOUG00927-C11	EBTCH225-11	Biodiversity Institute of Ontario	JX682287
Limnephilus sansoni	BOLD:AAA3657	BIOUG00927-C12	EBTCH226-11	Biodiversity Institute of Ontario	JX682288
Limnephilus sansoni	BOLD:AAA3657	BIOUG01009-D02	EBTCH513-11	Biodiversity Institute of Ontario	JX682291
Limnephilus sansoni	BOLD:AAA3657	BIOUG00928-C01	EBTCH310-11	Biodiversity Institute of Ontario	JX682292
Limnephilus sansoni	BOLD:AAA3657	BIOUG00928-F02	EBTCH347-11	Biodiversity Institute of Ontario	JX682281
Limnephilus sansoni	BOLD:AAA3657	BIOUG00927-C08	EBTCH222-11	Biodiversity Institute of Ontario	JX682284
Limnephilus sansoni	BOLD:AAA3657	BIOUG00928-G10	EBTCH367-11	Biodiversity Institute of Ontario	JX682293
Limnephilus sansoni	BOLD:AAA3657	BIOUG00927-C09	EBTCH223-11	Biodiversity Institute of Ontario	JX682285
Limnephilus sansoni	BOLD:AAA3657	BIOUG00926-E09	EBTCH152-11	Biodiversity Institute of Ontario	JX682280
Limnephilus sansoni	BOLD:AAA3657	BIOUG00926-E11	EBTCH154-11	Biodiversity Institute of Ontario	JX682278
Limnephilus sansoni	BOLD:AAA3657	BIOUG00926-F02	EBTCH157-11	Biodiversity Institute of Ontario	JX682279
Limnephilus sansoni	BOLD:AAA3657	BIOUG01009-C05	EBTCH504-11	Biodiversity Institute of Ontario	JX682289
Limnephilus sansoni	BOLD:AAA3657	BIOUG01009-C12	EBTCH511-11	Biodiversity Institute of Ontario	JX682290	KR030374	KR271644	KR030410
Asynarchus mutatus	BOLD:AAA4199	BIOUG00926-A10	EBTCH105-11	Biodiversity Institute of Ontario	JX682010
Asynarchus mutatus	BOLD:AAA4199	BIOUG00928-F05	EBTCH350-11	Biodiversity Institute of Ontario	JX682000
Asynarchus mutatus	BOLD:AAA4199	BIOUG00926-A08	EBTCH103-11	Biodiversity Institute of Ontario	JX682018
Asynarchus mutatus	BOLD:AAA4199	BIOUG01009-G11	EBTCH558-11	Biodiversity Institute of Ontario	JX682016
Asynarchus mutatus	BOLD:AAA4199	BIOUG00927-F05	EBTCH255-11	Biodiversity Institute of Ontario	JX681999
Asynarchus mutatus	BOLD:AAA4199	BIOUG00927-C04	EBTCH218-11	Biodiversity Institute of Ontario	JX682011
Asynarchus mutatus	BOLD:AAA4199	BIOUG01008-G08	EBTCH460-11	Biodiversity Institute of Ontario	JX682005
Asynarchus mutatus	BOLD:AAA4199	BIOUG01008-H06	EBTCH470-11	Biodiversity Institute of Ontario	JX682009	KR030349	KR271622	KR030391
Asynarchus mutatus	BOLD:AAA4199	BIOUG00926-E07	EBTCH150-11	Biodiversity Institute of Ontario	JX682019
Asynarchus mutatus	BOLD:AAA4199	BIOUG01009-A04	EBTCH479-11	Biodiversity Institute of Ontario	JX682014
Asynarchus mutatus	BOLD:AAA4199	BIOUG00926-A03	EBTCH098-11	Biodiversity Institute of Ontario	JX682007
Asynarchus mutatus	BOLD:AAA4199	BIOUG01009-A12	EBTCH487-11	Biodiversity Institute of Ontario	JX682006
Asynarchus mutatus	BOLD:AAA4199	BIOUG00926-E03	EBTCH146-11	Biodiversity Institute of Ontario	JX682001
Asynarchus mutatus	BOLD:AAA4199	BIOUG00926-B07	EBTCH114-11	Biodiversity Institute of Ontario	JX682002
Asynarchus mutatus	BOLD:AAA4199	BIOUG00926-B06	EBTCH113-11	Biodiversity Institute of Ontario	JX682003
Asynarchus mutatus	BOLD:AAA4199	BIOUG00926-B05	EBTCH112-11	Biodiversity Institute of Ontario	JX682013
Asynarchus mutatus	BOLD:AAA4199	BIOUG00928-A08	EBTCH293-11	Biodiversity Institute of Ontario	JX682004
Asynarchus mutatus	BOLD:AAA4199	BIOUG00928-A07	EBTCH292-11	Biodiversity Institute of Ontario	JX681998
Asynarchus mutatus	BOLD:AAA4199	BIOUG01009-A11	EBTCH486-11	Biodiversity Institute of Ontario	JX682008
Asynarchus mutatus	BOLD:AAA4199	BIOUG00926-B04	EBTCH111-11	Biodiversity Institute of Ontario	JX682012
Asynarchus mutatus	BOLD:AAA4199	BIOUG01009-G10	EBTCH557-11	Biodiversity Institute of Ontario	JX682017
Asynarchus mutatus	BOLD:AAA4199	BIOUG00925-H06	EBTCH090-11	Biodiversity Institute of Ontario	JX682015
Asynarchus mutatus	BOLD:AAA4199	BIOUG00926-A07	EBTCH102-11	Biodiversity Institute of Ontario	JX681997
Brachycentrus americanus	BOLD:AAA4295	BIOUG00927-H10	EBTCH284-11	Biodiversity Institute of Ontario	JX682036
Brachycentrus americanus	BOLD:AAA4295	BIOUG00927-H09	EBTCH283-11	Biodiversity Institute of Ontario	JX682035
Brachycentrus americanus	BOLD:AAA4295	BIOUG00927-H08	EBTCH282-11	Biodiversity Institute of Ontario	JX682045
Brachycentrus americanus	BOLD:AAA4295	BIOUG00927-H07	EBTCH281-11	Biodiversity Institute of Ontario	JX682044
Brachycentrus americanus	BOLD:AAA4295	BIOUG00925-A01	EBTCH001-11	Biodiversity Institute of Ontario	JX682040	KR030352	KR271624
Brachycentrus americanus	BOLD:AAA4295	BIOUG00925-A02	EBTCH002-11	Biodiversity Institute of Ontario	JX682039
Brachycentrus americanus	BOLD:AAA4295	BIOUG00925-A10	EBTCH010-11	Biodiversity Institute of Ontario	JX682046
Brachycentrus americanus	BOLD:AAA4295	BIOUG00925-A09	EBTCH009-11	Biodiversity Institute of Ontario	JX682047
Brachycentrus americanus	BOLD:AAA4295	BIOUG00925-A08	EBTCH008-11	Biodiversity Institute of Ontario	JX682048
Brachycentrus americanus	BOLD:AAA4295	BIOUG00925-A07	EBTCH007-11	Biodiversity Institute of Ontario	JX682042
Brachycentrus americanus	BOLD:AAA4295	BIOUG00925-A06	EBTCH006-11	Biodiversity Institute of Ontario	JX682043
Brachycentrus americanus	BOLD:AAA4295	BIOUG00925-A03	EBTCH003-11	Biodiversity Institute of Ontario	JX682038
Brachycentrus americanus	BOLD:AAA4295	BIOUG00927-H11	EBTCH285-11	Biodiversity Institute of Ontario	JX682037
Brachycentrus americanus	BOLD:AAA4295	BIOUG00925-A04	EBTCH004-11	Biodiversity Institute of Ontario	JX682034
Brachycentrus americanus	BOLD:AAA4295	BIOUG00925-A05	EBTCH005-11	Biodiversity Institute of Ontario	JX682041
Banksiola crotchi	BOLD:AAA4801	BIOUG00927-D08	EBTCH234-11	Biodiversity Institute of Ontario	JX682033	KR030351
Molanna flavicornis	BOLD:AAA5050	BIOUG00925-E03	EBTCH051-11	Biodiversity Institute of Ontario	JX682297
Molanna flavicornis	BOLD:AAA5050	BIOUG00927-G06	EBTCH268-11	Biodiversity Institute of Ontario	JX682296
Molanna flavicornis	BOLD:AAA5050	BIOUG00925-D09	EBTCH045-11	Biodiversity Institute of Ontario	JX682303
Molanna flavicornis	BOLD:AAA5050	BIOUG00925-D10	EBTCH046-11	Biodiversity Institute of Ontario	JX682304
Molanna flavicornis	BOLD:AAA5050	BIOUG00925-E06	EBTCH054-11	Biodiversity Institute of Ontario	JX682300	KR030375	KR271645
Molanna flavicornis	BOLD:AAA5050	BIOUG00925-E04	EBTCH052-11	Biodiversity Institute of Ontario	JX682298
Molanna flavicornis	BOLD:AAA5050	BIOUG00925-E05	EBTCH053-11	Biodiversity Institute of Ontario	JX682299
Molanna flavicornis	BOLD:AAA5050	BIOUG00925-D11	EBTCH047-11	Biodiversity Institute of Ontario	JX682301
Molanna flavicornis	BOLD:AAA5050	BIOUG00925-D12	EBTCH048-11	Biodiversity Institute of Ontario	JX682302
Molanna flavicornis	BOLD:AAA5050	BIOUG00925-E01	EBTCH049-11	Biodiversity Institute of Ontario	JX682294
Molanna flavicornis	BOLD:AAA5050	BIOUG00925-E02	EBTCH050-11	Biodiversity Institute of Ontario	JX682295
Ceraclea annulicornis	BOLD:AAA5429	BIOUG00925-B10	EBTCH022-11	Biodiversity Institute of Ontario	JX682050			KR030393
Ceraclea annulicornis	BOLD:AAA5429	BIOUG00925-C02	EBTCH026-11	Biodiversity Institute of Ontario	JX682049	KR030353
Limnephilus canadensis	BOLD:AAA5657	BIOUG00925-H08	EBTCH092-11	Biodiversity Institute of Ontario	JX682105
Limnephilus canadensis	BOLD:AAA5657	BIOUG00927-G03	EBTCH265-11	Biodiversity Institute of Ontario	JX682109	KR030363	KR271633	KR030400
Limnephilus canadensis	BOLD:AAA5657	BIOUG00928-B03	EBTCH300-11	Biodiversity Institute of Ontario	JX682112
Limnephilus canadensis	BOLD:AAA5657	BIOUG00928-H11	EBTCH380-11	Biodiversity Institute of Ontario	JX682104
Limnephilus canadensis	BOLD:AAA5657	BIOUG00928-B06	EBTCH303-11	Biodiversity Institute of Ontario	JX682115
Limnephilus canadensis	BOLD:AAA5657	BIOUG00928-B01	EBTCH298-11	Biodiversity Institute of Ontario	JX682110
Limnephilus canadensis	BOLD:AAA5657	BIOUG00928-B02	EBTCH299-11	Biodiversity Institute of Ontario	JX682111
Limnephilus canadensis	BOLD:AAA5657	BIOUG00928-B07	EBTCH304-11	Biodiversity Institute of Ontario	JX682116
Limnephilus canadensis	BOLD:AAA5657	BIOUG00928-B04	EBTCH301-11	Biodiversity Institute of Ontario	JX682113
Limnephilus canadensis	BOLD:AAA5657	BIOUG00928-B05	EBTCH302-11	Biodiversity Institute of Ontario	JX682114
Limnephilus canadensis	BOLD:AAA5657	BIOUG00927-G02	EBTCH264-11	Biodiversity Institute of Ontario	JX682108
Limnephilus canadensis	BOLD:AAA5657	BIOUG00927-G01	EBTCH263-11	Biodiversity Institute of Ontario	JX682107
Limnephilus canadensis	BOLD:AAA5657	BIOUG00927-F12	EBTCH262-11	Biodiversity Institute of Ontario	JX682106
Rhyacophila angelita	BOLD:AAA6495	BIOUG00925-E12	EBTCH060-11	Biodiversity Institute of Ontario	JX682374
Rhyacophila angelita	BOLD:AAA6495	BIOUG00925-E10	EBTCH058-11	Biodiversity Institute of Ontario	JX682371
Rhyacophila angelita	BOLD:AAA6495	BIOUG00925-E11	EBTCH059-11	Biodiversity Institute of Ontario	JX682372		KR271653
Rhyacophila angelita	BOLD:AAA6495	BIOUG00927-H06	EBTCH280-11	Biodiversity Institute of Ontario	JX682378	KR030380		KR030415
Rhyacophila angelita	BOLD:AAA6495	BIOUG00927-G08	EBTCH270-11	Biodiversity Institute of Ontario	JX682375
Rhyacophila angelita	BOLD:AAA6495	BIOUG00927-H04	EBTCH278-11	Biodiversity Institute of Ontario	JX682373
Rhyacophila angelita	BOLD:AAA6495	BIOUG00927-H05	EBTCH599-12	Biodiversity Institute of Ontario	JX682376
Rhyacophila angelita	BOLD:AAA6495	BIOUG00925-E09	EBTCH057-11	Biodiversity Institute of Ontario	JX682377
Limnephilus partitus	BOLD:AAA6553	BIOUG01009-D07	EBTCH518-11	Biodiversity Institute of Ontario	JX682249
Limnephilus partitus	BOLD:AAA6553	BIOUG01009-D08	EBTCH519-11	Biodiversity Institute of Ontario	JX682247	KR030371	KR271641	KR030407
Limnephilus partitus	BOLD:AAA6553	BIOUG00926-D11	EBTCH142-11	Biodiversity Institute of Ontario	JX682246
Limnephilus partitus	BOLD:AAA6553	BIOUG00926-F01	EBTCH156-11	Biodiversity Institute of Ontario	JX682252
Limnephilus partitus	BOLD:AAA6553	BIOUG01009-B11	EBTCH498-11	Biodiversity Institute of Ontario	JX682255
Limnephilus partitus	BOLD:AAA6553	BIOUG00926-C11	EBTCH130-11	Biodiversity Institute of Ontario	JX682248
Limnephilus partitus	BOLD:AAA6553	BIOUG00926-C12	EBTCH131-11	Biodiversity Institute of Ontario	JX682244
Limnephilus partitus	BOLD:AAA6553	BIOUG00926-D01	EBTCH132-11	Biodiversity Institute of Ontario	JX682254
Limnephilus partitus	BOLD:AAA6553	BIOUG00926-C06	EBTCH125-11	Biodiversity Institute of Ontario	JX682251
Limnephilus partitus	BOLD:AAA6553	BIOUG01009-C08	EBTCH507-11	Biodiversity Institute of Ontario	JX682250
Limnephilus partitus	BOLD:AAA6553	BIOUG01009-D06	EBTCH517-11	Biodiversity Institute of Ontario	JX682256
Limnephilus partitus	BOLD:AAA6553	BIOUG00928-C05	EBTCH314-11	Biodiversity Institute of Ontario	JX682253
Limnephilus partitus	BOLD:AAA6553	BIOUG00926-D02	EBTCH133-11	Biodiversity Institute of Ontario	JX682245
Limnephilus partitus	BOLD:AAA6553	BIOUG01009-C04	EBTCH503-11	Biodiversity Institute of Ontario	JX682243
Limnephilus partitus	BOLD:AAA6553	BIOUG01009-C03	EBTCH502-11	Biodiversity Institute of Ontario	JX682242
Triaenodes reuteri	BOLD:AAA7872	BIOUG00925-D07	EBTCH043-11	Biodiversity Institute of Ontario	JX682383
Triaenodes reuteri	BOLD:AAA7872	BIOUG00925-D08	EBTCH044-11	Biodiversity Institute of Ontario	JX682382	KR030382
Triaenodes reuteri	BOLD:AAA7872	BIOUG00925-D04	EBTCH040-11	Biodiversity Institute of Ontario	JX682381		KR271655
Limnephilus indivisus	BOLD:AAA8013	BIOUG00927-G04	EBTCH266-11	Biodiversity Institute of Ontario	JX682205	KR030368	KR271638	KR030404
Limnephilus infernalis	BOLD:AAA8389	BIOUG00927-G09	EBTCH271-11	Biodiversity Institute of Ontario	JX682211
Limnephilus infernalis	BOLD:AAA8389	BIOUG00928-C06	EBTCH315-11	Biodiversity Institute of Ontario	JX682206
Limnephilus infernalis	BOLD:AAA8389	BIOUG00927-B10	EBTCH597-12	Biodiversity Institute of Ontario	JX682208
Limnephilus infernalis	BOLD:AAA8389	BIOUG00928-G05	EBTCH362-11	Biodiversity Institute of Ontario	JX682209
Limnephilus infernalis	BOLD:AAA8389	BIOUG00926-E08	EBTCH151-11	Biodiversity Institute of Ontario	JX682207
Limnephilus infernalis	BOLD:AAA8389	BIOUG00927-C05	EBTCH219-11	Biodiversity Institute of Ontario	JX682210	KR030369	KR271639	KR030405
Limnephilus infernalis	BOLD:AAA8389	BIOUG00928-G06	EBTCH363-11	Biodiversity Institute of Ontario	JX682212
Agrypnia straminea	BOLD:AAA9377	BIOUG00927-D10	EBTCH236-11	Biodiversity Institute of Ontario	JX681848
Agrypnia straminea	BOLD:AAA9377	BIOUG00927-D09	EBTCH235-11	Biodiversity Institute of Ontario	JX681847
Agrypnia straminea	BOLD:AAA9377	BIOUG00926-H08	EBTCH187-11	Biodiversity Institute of Ontario	JX681840
Agrypnia straminea	BOLD:AAA9377	BIOUG00927-D07	EBTCH233-11	Biodiversity Institute of Ontario	JX681846
Agrypnia straminea	BOLD:AAA9377	BIOUG00926-H07	EBTCH186-11	Biodiversity Institute of Ontario	JX681844
Agrypnia straminea	BOLD:AAA9377	BIOUG00926-H09	EBTCH188-11	Biodiversity Institute of Ontario	JX681842
Agrypnia straminea	BOLD:AAA9377	BIOUG00926-H10	EBTCH189-11	Biodiversity Institute of Ontario	JX681845
Agrypnia straminea	BOLD:AAA9377	BIOUG00927-E01	EBTCH239-11	Biodiversity Institute of Ontario	JX681841
Agrypnia straminea	BOLD:AAA9377	BIOUG00926-H11	EBTCH190-11	Biodiversity Institute of Ontario	JX681843
Agrypnia straminea	BOLD:AAA9377	BIOUG00927-D11	EBTCH237-11	Biodiversity Institute of Ontario	JX681849	KR030344	KR271617	KR030386
Glossosoma intermedium	BOLD:AAA9475	BIOUG00925-A11	EBTCH011-11	Biodiversity Institute of Ontario	JX682058	KR030355	KR271625	KR030394
Ceraclea excisa	BOLD:AAB1628	BIOUG00925-C01	EBTCH025-11	Biodiversity Institute of Ontario	JX682056
Ceraclea excisa	BOLD:AAB1628	BIOUG00925-B11	EBTCH023-11	Biodiversity Institute of Ontario	JX682055
Ceraclea excisa	BOLD:AAB1628	BIOUG00925-B12	EBTCH024-11	Biodiversity Institute of Ontario	JX682051	KR030354
Ceraclea excisa	BOLD:AAB1628	BIOUG00925-C03	EBTCH027-11	Biodiversity Institute of Ontario	JX682057
Ceraclea excisa	BOLD:AAB1628	BIOUG00927-G10	EBTCH272-11	Biodiversity Institute of Ontario	JX682052
Ceraclea excisa	BOLD:AAB1628	BIOUG00927-H02	EBTCH276-11	Biodiversity Institute of Ontario	JX682053
Ceraclea excisa	BOLD:AAB1628	BIOUG00927-H03	EBTCH277-11	Biodiversity Institute of Ontario	JX682054
Limnephilus picturatus	BOLD:AAB2747	BIOUG00928-E08	EBTCH341-11	Biodiversity Institute of Ontario	JX682274
Limnephilus picturatus	BOLD:AAB2747	BIOUG00928-E09	EBTCH342-11	Biodiversity Institute of Ontario	JX682277
Limnephilus picturatus	BOLD:AAB2747	BIOUG00928-E05	EBTCH338-11	Biodiversity Institute of Ontario	JX682271
Limnephilus picturatus	BOLD:AAB2747	BIOUG00926-E02	EBTCH145-11	Biodiversity Institute of Ontario	JX682270
Limnephilus picturatus	BOLD:AAB2747	BIOUG00928-E12	EBTCH345-11	Biodiversity Institute of Ontario	JX682276
Limnephilus picturatus	BOLD:AAB2747	BIOUG01009-B09	EBTCH496-11	Biodiversity Institute of Ontario	JX682275	KR030373	KR271643	KR030409
Limnephilus picturatus	BOLD:AAB2747	BIOUG00928-E07	EBTCH340-11	Biodiversity Institute of Ontario	JX682273
Limnephilus picturatus	BOLD:AAB2747	BIOUG01009-B08	EBTCH495-11	Biodiversity Institute of Ontario	JX682272
Neureclipsis crepuscularis	BOLD:AAB3124	BIOUG00925-F02	EBTCH062-11	Biodiversity Institute of Ontario	JX682319
Neureclipsis crepuscularis	BOLD:AAB3124	BIOUG00925-E07	EBTCH055-11	Biodiversity Institute of Ontario	JX682318	KR030378
Neureclipsis crepuscularis	BOLD:AAB3124	BIOUG00925-F01	EBTCH061-11	Biodiversity Institute of Ontario	JX682316
Neureclipsis crepuscularis	BOLD:AAB3124	BIOUG00925-F03	EBTCH063-11	Biodiversity Institute of Ontario	JX682317		KR271648	KR030412
Agrypnia deflata	BOLD:AAB3928	BIOUG00927-F02	EBTCH252-11	Biodiversity Institute of Ontario	JX681824	KR030341	KR271614	KR030384
Agrypnia deflata	BOLD:AAB3928	BIOUG00927-D05	EBTCH231-11	Biodiversity Institute of Ontario	JX681821
Agrypnia deflata	BOLD:AAB3928	BIOUG00926-H06	EBTCH185-11	Biodiversity Institute of Ontario	JX681822
Agrypnia deflata	BOLD:AAB3928	BIOUG00926-H05	EBTCH184-11	Biodiversity Institute of Ontario	JX681823
Agrypnia deflata	BOLD:AAB3928	BIOUG00927-D06	EBTCH232-11	Biodiversity Institute of Ontario	JX681820
Agrypnia pagetana	BOLD:AAB4401	BIOUG00927-E03	EBTCH241-11	Biodiversity Institute of Ontario	JX681835
Agrypnia pagetana	BOLD:AAB4401	BIOUG00927-E02	EBTCH240-11	Biodiversity Institute of Ontario	JX681834
Agrypnia pagetana	BOLD:AAB4401	BIOUG00926-H02	EBTCH181-11	Biodiversity Institute of Ontario	JX681830
Agrypnia pagetana	BOLD:AAB4401	BIOUG00926-H04	EBTCH183-11	Biodiversity Institute of Ontario	JX681828
Agrypnia pagetana	BOLD:AAB4401	BIOUG00927-E11	EBTCH249-11	Biodiversity Institute of Ontario	JX681826	KR030343	KR271616
Agrypnia pagetana	BOLD:AAB4401	BIOUG00927-E10	EBTCH248-11	Biodiversity Institute of Ontario	JX681832
Agrypnia pagetana	BOLD:AAB4401	BIOUG00927-E09	EBTCH247-11	Biodiversity Institute of Ontario	JX681827
Agrypnia pagetana	BOLD:AAB4401	BIOUG00927-E07	EBTCH245-11	Biodiversity Institute of Ontario	JX681839
Agrypnia pagetana	BOLD:AAB4401	BIOUG00927-E06	EBTCH244-11	Biodiversity Institute of Ontario	JX681838
Agrypnia pagetana	BOLD:AAB4401	BIOUG00927-E05	EBTCH243-11	Biodiversity Institute of Ontario	JX681837
Agrypnia pagetana	BOLD:AAB4401	BIOUG00927-E04	EBTCH242-11	Biodiversity Institute of Ontario	JX681836
Agrypnia pagetana	BOLD:AAB4401	BIOUG00927-D12	EBTCH238-11	Biodiversity Institute of Ontario	JX681833
Agrypnia pagetana	BOLD:AAB4401	BIOUG00926-H03	EBTCH182-11	Biodiversity Institute of Ontario	JX681829
Agrypnia pagetana	BOLD:AAB4401	BIOUG00926-H01	EBTCH180-11	Biodiversity Institute of Ontario	JX681831
Plectrocnemia aureola	BOLD:AAB7199	BIOUG00925-F10	EBTCH070-11	Biodiversity Institute of Ontario	JX682365
Plectrocnemia aureola	BOLD:AAB7199	BIOUG00925-F09	EBTCH069-11	Biodiversity Institute of Ontario	JX682364
Plectrocnemia aureola	BOLD:AAB7199	BIOUG00925-F08	EBTCH068-11	Biodiversity Institute of Ontario	JX682366
Plectrocnemia aureola	BOLD:AAB7199	BIOUG00925-F07	EBTCH067-11	Biodiversity Institute of Ontario	JX682367		KR271652
Plectrocnemia aureola	BOLD:AAB7199	BIOUG00925-F06	EBTCH066-11	Biodiversity Institute of Ontario	JX682368
Plectrocnemia aureola	BOLD:AAB7199	BIOUG00925-F05	EBTCH065-11	Biodiversity Institute of Ontario	JX682369
Plectrocnemia aureola	BOLD:AAB7199	BIOUG00925-F04	EBTCH064-11	Biodiversity Institute of Ontario	JX682370
Nemotaulius hostilis	BOLD:AAB8595	BIOUG00926-G02	EBTCH169-11	Biodiversity Institute of Ontario	JX682315	KR030377	KR271647	KR030411
Limnephilus perpusillus	BOLD:AAB8644	BIOUG00926-G12	EBTCH179-11	Biodiversity Institute of Ontario	JX682261
Limnephilus perpusillus	BOLD:AAB8644	BIOUG01008-D02	EBTCH418-11	Biodiversity Institute of Ontario	JX682263	KR030372	KR271642	KR030408
Limnephilus perpusillus	BOLD:AAB8644	BIOUG01008-A04	EBTCH384-11	Biodiversity Institute of Ontario	JX682264
Limnephilus perpusillus	BOLD:AAB8644	BIOUG00927-F11	EBTCH261-11	Biodiversity Institute of Ontario	JX682258
Limnephilus perpusillus	BOLD:AAB8644	BIOUG00928-D05	EBTCH326-11	Biodiversity Institute of Ontario	JX682262
Limnephilus perpusillus	BOLD:AAB8644	BIOUG00928-E11	EBTCH344-11	Biodiversity Institute of Ontario	JX682259
Limnephilus perpusillus	BOLD:AAB8644	BIOUG01009-B07	EBTCH494-11	Biodiversity Institute of Ontario	JX682269
Limnephilus perpusillus	BOLD:AAB8644	BIOUG01009-B06	EBTCH493-11	Biodiversity Institute of Ontario	JX682268
Limnephilus perpusillus	BOLD:AAB8644	BIOUG01009-A06	EBTCH481-11	Biodiversity Institute of Ontario	JX682260
Limnephilus perpusillus	BOLD:AAB8644	BIOUG00928-F11	EBTCH356-11	Biodiversity Institute of Ontario	JX682257
Limnephilus perpusillus	BOLD:AAB8644	BIOUG00928-F12	EBTCH357-11	Biodiversity Institute of Ontario	JX682267
Limnephilus perpusillus	BOLD:AAB8644	BIOUG00928-G02	EBTCH359-11	Biodiversity Institute of Ontario	JX682266
Limnephilus perpusillus	BOLD:AAB8644	BIOUG00928-G03	EBTCH360-11	Biodiversity Institute of Ontario	JX682265
Limnephilus fischeri	BOLD:AAB9866	BIOUG00926-C07	EBTCH126-11	Biodiversity Institute of Ontario	JX682180	KR030366	KR271636	KR030402
Arctopora pulchella	BOLD:AAC0438	BIOUG00926-E05	EBTCH148-11	Biodiversity Institute of Ontario	JX681862
Arctopora pulchella	BOLD:AAC0438	BIOUG00926-E06	EBTCH149-11	Biodiversity Institute of Ontario	JX681860	KR030346	KR271619	KR030388
Arctopora pulchella	BOLD:AAC0438	BIOUG00926-E04	EBTCH147-11	Biodiversity Institute of Ontario	JX681861
Triaenodes frontalis	BOLD:AAC2967	BIOUG00925-D06	EBTCH042-11	Biodiversity Institute of Ontario	JX682380		KR271654
Triaenodes frontalis	BOLD:AAC2967	BIOUG00925-D05	EBTCH041-11	Biodiversity Institute of Ontario	JX682379	KR030381
Lenarchus fautini	BOLD:AAC7101	BIOUG00926-B11	EBTCH118-11	Biodiversity Institute of Ontario	JX682079
Lenarchus fautini	BOLD:AAC7101	BIOUG01009-A07	EBTCH482-11	Biodiversity Institute of Ontario	JX682078	KR030358	KR271628	KR030397
Lenarchus fautini	BOLD:AAC7101	BIOUG00926-B10	EBTCH117-11	Biodiversity Institute of Ontario	JX682080
Oecetis immobilis	BOLD:AAD1578	BIOUG00925-D03	EBTCH039-11	Biodiversity Institute of Ontario	JX682321		KR271650	KR030413
Limnephilus ademus	BOLD:AAD6398	BIOUG00928-D04	EBTCH325-11	Biodiversity Institute of Ontario	JX682095
Limnephilus ademus	BOLD:AAD6398	BIOUG01008-F07	EBTCH447-11	Biodiversity Institute of Ontario	JX682092	KR030360	KR271630	KR030398
Limnephilus ademus	BOLD:AAD6398	BIOUG01009-G12	EBTCH559-11	Biodiversity Institute of Ontario	JX682093
Limnephilus ademus	BOLD:AAD6398	BIOUG00928-D03	EBTCH324-11	Biodiversity Institute of Ontario	JX682094
Limnephilus ademus	BOLD:AAD6398	BIOUG00928-A05	EBTCH290-11	Biodiversity Institute of Ontario	JX682096
Agrypnia glacialis	BOLD:AAF2282	BIOUG00927-E08	EBTCH246-11	Biodiversity Institute of Ontario	JX681825	KR030342	KR271615	KR030385
Limnephilus alaicus	BOLD:AAK8599	BIOUG00928-H02	EBTCH371-11	Biodiversity Institute of Ontario	JX682097
Limnephilus alaicus	BOLD:AAK8599	BIOUG00928-G11	EBTCH368-11	Biodiversity Institute of Ontario	JX682099
Limnephilus alaicus	BOLD:AAK8599	BIOUG00928-G12	EBTCH369-11	Biodiversity Institute of Ontario	JX682098
Limnephilus alaicus	BOLD:AAK8599	BIOUG00928-H01	EBTCH370-11	Biodiversity Institute of Ontario	JX682100	KR030361	KR271631
Asynarchus rossi	BOLD:ABX4942	BIOUG00928-C08	EBTCH317-11	Biodiversity Institute of Ontario	JX682026
Asynarchus rossi	BOLD:ABX4942	BIOUG00928-A01	EBTCH286-11	Biodiversity Institute of Ontario	JX682032
Asynarchus rossi	BOLD:ABX4942	BIOUG00928-A02	EBTCH287-11	Biodiversity Institute of Ontario	JX682031
Asynarchus rossi	BOLD:ABX4942	BIOUG00928-C11	EBTCH320-11	Biodiversity Institute of Ontario	JX682030
Asynarchus rossi	BOLD:ABX4942	BIOUG00928-C12	EBTCH321-11	Biodiversity Institute of Ontario	JX682029
Asynarchus rossi	BOLD:ABX4942	BIOUG00928-D01	EBTCH322-11	Biodiversity Institute of Ontario	JX682028
Asynarchus rossi	BOLD:ABX4942	BIOUG00925-H11	EBTCH095-11	Biodiversity Institute of Ontario	JX682023
Asynarchus rossi	BOLD:ABX4942	BIOUG01008-E10	EBTCH438-11	Biodiversity Institute of Ontario	JX682022	KR030350	KR271623	KR030392
Asynarchus rossi	BOLD:ABX4942	BIOUG00928-C09	EBTCH318-11	Biodiversity Institute of Ontario	JX682027
Asynarchus rossi	BOLD:ABX4942	BIOUG00928-C10	EBTCH319-11	Biodiversity Institute of Ontario	JX682020
Asynarchus rossi	BOLD:ABX4942	BIOUG00928-A03	EBTCH288-11	Biodiversity Institute of Ontario	JX682021
Asynarchus rossi	BOLD:ABX4942	BIOUG00925-H10	EBTCH094-11	Biodiversity Institute of Ontario	JX682024
Asynarchus rossi	BOLD:ABX4942	BIOUG00925-H09	EBTCH093-11	Biodiversity Institute of Ontario	JX682025
Limnephilus nigriceps	BOLD:ABX5272	BIOUG00926-F10	EBTCH165-11	Biodiversity Institute of Ontario	JX682220
Limnephilus nigriceps	BOLD:ABX5272	BIOUG00926-F05	EBTCH160-11	Biodiversity Institute of Ontario	JX682213
Limnephilus nigriceps	BOLD:ABX5272	BIOUG00926-F04	EBTCH159-11	Biodiversity Institute of Ontario	JX682222
Limnephilus nigriceps	BOLD:ABX5272	BIOUG00926-F03	EBTCH158-11	Biodiversity Institute of Ontario	JX682223
Limnephilus nigriceps	BOLD:ABX5272	BIOUG00928-B08	EBTCH305-11	Biodiversity Institute of Ontario	JX682240
Limnephilus nigriceps	BOLD:ABX5272	BIOUG00926-E01	EBTCH144-11	Biodiversity Institute of Ontario	JX682214
Limnephilus nigriceps	BOLD:ABX5272	BIOUG00926-D10	EBTCH141-11	Biodiversity Institute of Ontario	JX682215
Limnephilus nigriceps	BOLD:ABX5272	BIOUG00926-D09	EBTCH140-11	Biodiversity Institute of Ontario	JX682216
Limnephilus nigriceps	BOLD:ABX5272	BIOUG00927-F10	EBTCH260-11	Biodiversity Institute of Ontario	JX682241
Limnephilus nigriceps	BOLD:ABX5272	BIOUG00926-D08	EBTCH139-11	Biodiversity Institute of Ontario	JX682217
Limnephilus nigriceps	BOLD:ABX5272	BIOUG00926-D07	EBTCH138-11	Biodiversity Institute of Ontario	JX682218
Limnephilus nigriceps	BOLD:ABX5272	BIOUG00926-D06	EBTCH137-11	Biodiversity Institute of Ontario	JX682219
Limnephilus nigriceps	BOLD:ABX5272	BIOUG00927-C02	EBTCH216-11	Biodiversity Institute of Ontario	JX682226
Limnephilus nigriceps	BOLD:ABX5272	BIOUG00927-C03	EBTCH217-11	Biodiversity Institute of Ontario	JX682227
Limnephilus nigriceps	BOLD:ABX5272	BIOUG00927-D01	EBTCH227-11	Biodiversity Institute of Ontario	JX682228
Limnephilus nigriceps	BOLD:ABX5272	BIOUG00927-D02	EBTCH228-11	Biodiversity Institute of Ontario	JX682229
Limnephilus nigriceps	BOLD:ABX5272	BIOUG00927-D03	EBTCH229-11	Biodiversity Institute of Ontario	JX682230
Limnephilus nigriceps	BOLD:ABX5272	BIOUG00927-D04	EBTCH230-11	Biodiversity Institute of Ontario	JX682231
Limnephilus nigriceps	BOLD:ABX5272	BIOUG01009-F08	EBTCH543-11	Biodiversity Institute of Ontario	JX682237	KR030370	KR271640	KR030406
Limnephilus nigriceps	BOLD:ABX5272	BIOUG00926-C05	EBTCH124-11	Biodiversity Institute of Ontario	JX682225
Limnephilus nigriceps	BOLD:ABX5272	BIOUG00926-C04	EBTCH123-11	Biodiversity Institute of Ontario	JX682224
Limnephilus nigriceps	BOLD:ABX5272	BIOUG00928-D06	EBTCH327-11	Biodiversity Institute of Ontario	JX682235
Limnephilus nigriceps	BOLD:ABX5272	BIOUG00928-D07	EBTCH328-11	Biodiversity Institute of Ontario	JX682234
Limnephilus nigriceps	BOLD:ABX5272	BIOUG00928-D08	EBTCH329-11	Biodiversity Institute of Ontario	JX682233
Limnephilus nigriceps	BOLD:ABX5272	BIOUG00928-E04	EBTCH337-11	Biodiversity Institute of Ontario	JX682232
Limnephilus nigriceps	BOLD:ABX5272	BIOUG00926-G01	EBTCH168-11	Biodiversity Institute of Ontario	JX682236
Limnephilus nigriceps	BOLD:ABX5272	BIOUG00926-F12	EBTCH167-11	Biodiversity Institute of Ontario	JX682238
Limnephilus nigriceps	BOLD:ABX5272	BIOUG00926-F11	EBTCH166-11	Biodiversity Institute of Ontario	JX682239
Limnephilus nigriceps	BOLD:ABX5272	BIOUG00926-F09	EBTCH164-11	Biodiversity Institute of Ontario	JX682221
Limnephilus extractus	BOLD:ABX5731	BIOUG00927-B05	EBTCH207-11	Biodiversity Institute of Ontario	JX682167
Limnephilus extractus	BOLD:ABX5731	BIOUG00928-H10	EBTCH379-11	Biodiversity Institute of Ontario	JX682171
Limnephilus extractus	BOLD:ABX5731	BIOUG00928-H09	EBTCH378-11	Biodiversity Institute of Ontario	JX682169
Limnephilus extractus	BOLD:ABX5731	BIOUG00928-H08	EBTCH377-11	Biodiversity Institute of Ontario	JX682177
Limnephilus extractus	BOLD:ABX5731	BIOUG00928-H07	EBTCH376-11	Biodiversity Institute of Ontario	JX682166
Limnephilus extractus	BOLD:ABX5731	BIOUG00928-H06	EBTCH375-11	Biodiversity Institute of Ontario	JX682173
Limnephilus extractus	BOLD:ABX5731	BIOUG00928-H05	EBTCH374-11	Biodiversity Institute of Ontario	JX682174
Limnephilus extractus	BOLD:ABX5731	BIOUG00928-H04	EBTCH373-11	Biodiversity Institute of Ontario	JX682170
Limnephilus extractus	BOLD:ABX5731	BIOUG00928-H03	EBTCH372-11	Biodiversity Institute of Ontario	JX682172
Limnephilus extractus	BOLD:ABX5731	BIOUG00928-B11	EBTCH308-11	Biodiversity Institute of Ontario	JX682178
Limnephilus extractus	BOLD:ABX5731	BIOUG00926-G03	EBTCH170-11	Biodiversity Institute of Ontario	JX682168
Limnephilus extractus	BOLD:ABX5731	BIOUG00927-B02	EBTCH204-11	Biodiversity Institute of Ontario	JX682176
Limnephilus extractus	BOLD:ABX5731	BIOUG00927-B03	EBTCH205-11	Biodiversity Institute of Ontario	JX682165
Limnephilus extractus	BOLD:ABX5731	BIOUG00927-B04	EBTCH206-11	Biodiversity Institute of Ontario	JX682179
Limnephilus extractus	BOLD:ABX5731	BIOUG00927-B06	EBTCH208-11	Biodiversity Institute of Ontario	JX682175	KR030365	KR271635
Limnephilus argenteus	BOLD:ABX6586	BIOUG01009-B12	EBTCH499-11	Biodiversity Institute of Ontario	JX682101	KR030362	KR271632	KR030399
Limnephilus argenteus	BOLD:ABX6586	BIOUG01009-C01	EBTCH500-11	Biodiversity Institute of Ontario	JX682103
Limnephilus argenteus	BOLD:ABX6586	BIOUG00928-E10	EBTCH343-11	Biodiversity Institute of Ontario	JX682102
Lepidostoma togatum	BOLD:ABY9130	BIOUG00927-G07	EBTCH269-11	Biodiversity Institute of Ontario	JX682083
Lepidostoma togatum	BOLD:ABY9130	BIOUG00925-B09	EBTCH021-11	Biodiversity Institute of Ontario	JX682082
Lepidostoma togatum	BOLD:ABY9130	BIOUG00925-B08	EBTCH020-11	Biodiversity Institute of Ontario	JX682091
Lepidostoma togatum	BOLD:ABY9130	BIOUG00925-B07	EBTCH019-11	Biodiversity Institute of Ontario	JX682090
Lepidostoma togatum	BOLD:ABY9130	BIOUG00925-B06	EBTCH018-11	Biodiversity Institute of Ontario	JX682089
Lepidostoma togatum	BOLD:ABY9130	BIOUG00925-B05	EBTCH017-11	Biodiversity Institute of Ontario	JX682085
Lepidostoma togatum	BOLD:ABY9130	BIOUG00927-G12	EBTCH274-11	Biodiversity Institute of Ontario	JX682086
Lepidostoma togatum	BOLD:ABY9130	BIOUG00927-H01	EBTCH275-11	Biodiversity Institute of Ontario	JX682084
Lepidostoma togatum	BOLD:ABY9130	BIOUG00925-B04	EBTCH016-11	Biodiversity Institute of Ontario	JX682087
Lepidostoma togatum	BOLD:ABY9130	BIOUG00925-B03	EBTCH015-11	Biodiversity Institute of Ontario	JX682088	KR030359
Grammotaulius interrogationis	BOLD:ACE8720	BIOUG00927-A06	EBTCH196-11	Biodiversity Institute of Ontario	JX682065
Grammotaulius interrogationis	BOLD:ACE8720	BIOUG00927-A04	EBTCH194-11	Biodiversity Institute of Ontario	JX682072
Grammotaulius interrogationis	BOLD:ACE8720	BIOUG00927-A05	EBTCH195-11	Biodiversity Institute of Ontario	JX682066	KR030356	KR271626	KR030395
Grammotaulius interrogationis	BOLD:ACE8720	BIOUG00928-A12	EBTCH297-11	Biodiversity Institute of Ontario	JX682061
Grammotaulius interrogationis	BOLD:ACE8720	BIOUG00928-F06	EBTCH351-11	Biodiversity Institute of Ontario	JX682060
Grammotaulius interrogationis	BOLD:ACE8720	BIOUG00928-A10	EBTCH295-11	Biodiversity Institute of Ontario	JX682063
Grammotaulius interrogationis	BOLD:ACE8720	BIOUG00928-A11	EBTCH296-11	Biodiversity Institute of Ontario	JX682071
Grammotaulius interrogationis	BOLD:ACE8720	BIOUG00927-A07	EBTCH596-12	Biodiversity Institute of Ontario	JX682059
Mystacides interjectus	BOLD:ACJ9907	BIOUG00925-C10	EBTCH034-11	Biodiversity Institute of Ontario	JX682310
Mystacides interjectus	BOLD:ACJ9907	BIOUG00925-C05	EBTCH029-11	Biodiversity Institute of Ontario	JX682305
Mystacides interjectus	BOLD:ACJ9907	BIOUG00925-C07	EBTCH031-11	Biodiversity Institute of Ontario	JX682313
Mystacides interjectus	BOLD:ACJ9907	BIOUG00925-D01	EBTCH037-11	Biodiversity Institute of Ontario	JX682308	KR030376	KR271646
Mystacides interjectus	BOLD:ACJ9907	BIOUG00925-C06	EBTCH030-11	Biodiversity Institute of Ontario	JX682314
Mystacides interjectus	BOLD:ACJ9907	BIOUG00925-C11	EBTCH035-11	Biodiversity Institute of Ontario	JX682309
Mystacides interjectus	BOLD:ACJ9907	BIOUG00925-C09	EBTCH033-11	Biodiversity Institute of Ontario	JX682311
Mystacides interjectus	BOLD:ACJ9907	BIOUG00925-C08	EBTCH032-11	Biodiversity Institute of Ontario	JX682312
Mystacides interjectus	BOLD:ACJ9907	BIOUG00925-C04	EBTCH028-11	Biodiversity Institute of Ontario	JX682306
Mystacides interjectus	BOLD:ACN7938	BIOUG00925-C12	EBTCH593-12	Biodiversity Institute of Ontario	JX682307

## Sheet: Table E - Site-by-Species
Table E. Species presence/absence matrix for Trichoptera larvae of Churchill.
	Agrypnia.colorata	Agrypnia.deflata	Agrypnia.glacialis	Agrypnia.improba	Agrypnia.macdunnoughi	Agrypnia.obsoleta	Agrypnia.pagetana	Agrypnia.straminea	Anabolia.bimaculata	Apatania.stigmatella	Apatania.zonella	Arctopora.pulchella	Arctopsyche.ladogensis	Asynarchus.lapponicus	Asynarchus.montanus	Asynarchus.mutatus	Asynarchus.rossi	Banksiola.crotchi	Brachycentrus.americanus	Brachycentrus.fuliginosus	Ceraclea.annulicornis	Ceraclea.arielles	Ceraclea.erratica	Ceraclea.excisa	Ceraclea.nigronervosa	Ceraclea.resurgens	Cheumatopsyche.campyla	Cheumatopsyche.ela	Cheumatopsyche.nr.ela	Chimarra.socia	Glossosoma.intermedium	Glossosoma.velonum	Grammotaulius.interrogationis	Hesperophylax.designatus	Hydropsyche.alhedra	Hydropsyche.alternans	Hydropsyche.bronta	Hydropsyche.vexa	Hydroptila.consimilis	Hydroptila.spatulata	Lenarchus.fautini	Lepidostoma.togatum	Limnephilus.ademus	Limnephilus.alaicus	Limnephilus.argenteus	Limnephilus.canadensis	Limnephilus.dispar	Limnephilus.externus	Limnephilus.extractus
AFRM-EDOM-1	0	0	0	0	0	0	0	0	0	0	0	0	0	0	1	1	0	0	0	0	0	0	0	0	0	0	0	0	0	0	0	0	1	0	0	0	0	0	0	0	1	0	0	0	0	0	0	0	0
AFRM-EDOM-2	0	0	0	0	0	0	0	0	0	0	0	0	0	0	1	0	0	0	0	0	0	0	0	0	0	0	0	0	0	0	0	0	0	0	0	0	0	0	0	0	0	0	0	0	0	0	0	0	0
AFRM-RDSP-1	0	0	0	0	0	0	0	0	0	0	0	0	0	0	1	1	0	0	0	0	0	0	0	0	0	0	0	0	0	0	0	0	1	0	0	0	0	0	0	0	0	0	0	0	0	0	0	0	0
AFRM-RDSP-2	0	0	0	0	0	0	0	0	0	0	0	0	0	0	1	0	0	0	0	0	0	0	0	0	0	0	0	0	0	0	0	0	0	0	0	0	0	0	0	0	0	0	0	0	0	0	0	0	0
AFRM-WDOM-1	0	0	0	0	0	0	0	0	0	0	0	0	0	0	0	1	0	0	0	0	0	0	0	0	0	0	0	0	0	0	0	0	1	0	0	0	0	0	0	0	0	0	0	0	0	0	0	1	0
AFRM-WDOM-2	0	0	0	0	0	0	0	0	0	0	0	0	0	0	1	0	0	0	0	0	0	0	0	0	0	0	0	0	0	0	0	0	0	0	0	0	0	0	0	0	0	0	1	0	0	0	0	0	0
AIRP-PNDE-1	0	0	0	0	0	0	0	0	0	0	0	0	0	0	0	0	0	0	0	0	0	0	0	0	0	0	0	0	0	0	0	0	0	0	0	0	0	0	0	0	0	0	0	0	0	0	0	0	0
BCOV-EPN1-1	0	0	0	0	0	0	0	0	0	0	0	0	0	0	1	1	0	0	0	0	0	0	0	0	0	0	0	0	0	0	0	0	1	0	0	0	0	0	0	0	0	0	0	0	0	0	0	1	0
BCOV-EPN1-2	0	0	0	0	0	0	1	0	0	0	0	0	0	0	0	0	0	0	0	0	0	0	0	0	0	0	0	0	0	0	0	0	0	0	0	0	0	0	0	0	0	0	0	0	0	0	0	1	0
BCOV-EPN2-1	0	0	0	0	0	0	0	0	0	0	0	0	0	0	1	0	0	0	0	0	0	0	0	0	0	0	0	0	0	0	0	0	0	0	0	0	0	0	0	0	0	0	0	0	0	0	0	1	0
BCOV-EPN2-3	0	0	0	0	0	0	1	0	0	0	0	0	0	0	0	0	0	0	0	0	0	0	0	0	0	0	0	0	0	0	0	0	0	0	0	0	0	0	0	0	0	0	0	0	0	0	0	0	1
BLFA-PN28-1	0	0	0	0	0	0	0	0	0	0	0	0	0	0	0	0	0	0	0	0	0	0	0	0	0	0	0	0	0	0	0	0	0	0	0	0	0	0	0	0	0	0	0	0	0	0	0	0	0
BLFA-PN34-1	0	0	0	0	0	0	0	0	0	0	0	0	0	0	0	0	0	0	0	0	0	0	0	0	0	0	0	0	0	0	0	0	0	0	0	0	0	0	0	0	0	0	0	0	0	0	0	0	0
BLFA-PN34-2	0	0	0	0	0	0	0	0	0	0	0	0	0	0	0	0	0	0	0	0	0	0	0	0	0	0	0	0	0	0	0	0	0	0	0	0	0	0	0	0	0	0	0	0	0	0	0	0	0
BLFA-PN34-3	0	0	0	0	0	0	0	0	0	0	0	0	0	0	0	0	0	0	0	0	0	0	0	0	0	0	0	0	0	0	0	0	0	0	0	0	0	0	0	0	0	0	0	0	0	0	0	0	0
BLFA-PN40-1	0	0	0	0	0	0	0	0	0	0	0	0	0	0	0	0	0	0	0	0	0	0	0	0	0	0	0	0	0	0	0	0	0	0	0	0	0	0	0	0	0	0	0	0	0	0	0	0	0
BLFA-PN40-2	0	0	0	0	0	0	0	0	0	0	0	0	0	0	0	0	0	0	0	0	0	0	0	0	0	0	0	0	0	0	0	0	0	0	0	0	0	0	0	0	0	0	0	0	0	0	0	0	0
BLFA-PN52-1	0	0	0	0	0	0	0	0	0	0	0	0	0	0	0	0	0	0	0	0	0	0	0	0	0	0	0	0	0	0	0	0	0	0	0	0	0	0	0	0	0	0	0	0	0	0	0	0	0
BLFA-PN52-2	0	0	0	0	0	0	0	0	0	0	0	0	0	0	0	0	0	0	0	0	0	0	0	0	0	0	0	0	0	0	0	0	0	0	0	0	0	0	0	0	0	0	0	0	0	0	0	0	0
BLFA-PN59-1	0	0	0	0	0	0	0	0	0	0	0	0	0	1	1	0	0	0	0	0	0	0	0	0	0	0	0	0	0	0	0	0	0	0	0	0	0	0	0	0	0	0	0	0	0	0	0	0	0
BLFA-PN59-2	0	0	0	0	0	0	0	0	0	0	0	0	0	0	0	0	0	0	0	0	0	0	0	0	0	0	0	0	0	0	0	0	0	0	0	0	0	0	0	0	0	0	0	0	0	0	0	0	0
BLFB-N124-1	0	0	0	0	0	0	0	0	0	0	0	0	0	0	1	0	0	0	0	0	0	0	0	0	0	0	0	0	0	0	0	0	0	0	0	0	0	0	0	0	0	0	0	1	0	0	0	0	0
BLFB-N302-1	0	0	0	0	0	0	0	0	0	0	0	0	0	1	1	1	0	0	0	0	0	0	0	0	0	0	0	0	0	0	0	0	1	0	0	0	0	0	0	0	0	0	0	0	0	0	0	0	0
BLFB-N302-2	0	0	0	0	0	0	0	0	0	0	0	0	0	1	0	0	0	0	0	0	0	0	0	0	0	0	0	0	0	0	0	0	1	0	0	0	0	0	0	0	0	0	0	0	0	0	0	1	0
BLFB-N302-3	0	0	0	0	0	0	0	0	0	0	0	0	0	0	0	0	0	0	0	0	0	0	0	0	0	0	0	0	0	0	0	0	0	0	0	0	0	0	0	0	0	0	0	0	0	0	0	1	0
BLFB-N314-1	0	0	0	0	0	0	0	0	0	0	0	0	0	0	1	1	0	0	0	0	0	0	0	0	0	0	0	0	0	0	0	0	1	0	0	0	0	0	0	0	0	0	0	0	0	0	0	0	0
BLFB-N403-1	0	0	0	0	0	0	0	0	0	0	0	0	0	0	0	0	0	0	0	0	0	0	0	0	0	0	0	0	0	0	0	0	0	0	0	0	0	0	0	0	0	0	0	1	0	0	0	0	0
BLFB-N411-1	0	0	0	0	0	0	0	0	0	0	0	0	0	1	0	0	0	0	0	0	0	0	0	0	0	0	0	0	0	0	0	0	0	0	0	0	0	0	0	0	0	0	0	0	0	0	0	0	0
BLFB-N411-2	0	0	0	0	0	0	0	0	0	0	0	0	0	0	0	0	0	0	0	0	0	0	0	0	0	0	0	0	0	0	0	0	0	0	0	0	0	0	0	0	0	0	0	0	0	0	0	0	0
BLFB-PN03-1	0	0	0	0	0	0	0	0	0	0	0	0	0	0	1	0	0	0	0	0	0	0	0	0	0	0	0	0	0	0	0	0	0	0	0	0	0	0	0	0	0	0	0	0	0	0	0	0	0
BLFB-PN04-1	0	0	0	0	0	0	0	0	0	0	0	0	0	0	1	0	0	0	0	0	0	0	0	0	0	0	0	0	0	0	0	0	0	0	0	0	0	0	0	0	0	0	0	0	0	0	0	0	0
BLFB-PN04-2	0	0	0	0	0	0	0	0	0	0	0	0	0	0	1	0	0	0	0	0	0	0	0	0	0	0	0	0	0	0	0	0	0	0	0	0	0	0	0	0	0	0	0	0	0	0	0	0	0
BLFB-PN05-1	0	0	0	0	0	0	0	0	0	0	0	0	0	0	1	0	0	0	0	0	0	0	0	0	0	0	0	0	0	0	0	0	0	0	0	0	0	0	0	0	0	0	0	0	0	0	0	1	0
BLFB-PN05-2	0	0	0	0	0	0	1	0	0	0	0	0	0	0	1	0	0	0	0	0	0	0	0	0	0	0	0	0	0	0	0	0	1	0	0	0	0	0	0	0	0	0	0	0	0	0	0	0	0
BLFB-PN11-3	0	0	0	0	0	0	1	0	0	0	0	0	0	0	0	0	0	0	0	0	0	0	0	0	0	0	0	0	0	0	0	0	0	0	0	0	0	0	0	0	0	0	0	0	0	0	0	0	0
BLFC-LGRP-1	0	0	0	0	0	0	0	0	0	0	0	0	0	0	1	1	0	0	0	0	0	0	0	0	0	0	0	0	0	0	0	0	1	0	0	0	0	0	0	0	0	0	0	0	0	0	0	0	0
BLFC-LGRP-2	0	0	0	0	0	0	0	0	0	0	0	0	0	1	1	0	0	0	0	0	0	0	0	0	0	0	0	0	0	0	0	0	0	0	0	0	0	0	0	0	0	0	0	0	0	0	0	1	0
BLFC-LGRP-3	0	0	0	0	0	0	1	0	0	0	0	0	0	0	0	0	0	0	0	0	0	0	0	0	0	0	0	0	0	0	0	0	0	0	0	0	0	0	0	0	0	0	0	0	0	0	0	0	0
BLFC-PN21-1	0	0	0	0	0	0	0	0	0	0	0	0	0	1	1	0	0	0	0	0	0	0	0	0	0	0	0	0	0	0	0	0	1	0	0	0	0	0	0	0	0	0	0	0	0	0	0	0	0
BLFC-PN21-2	0	0	0	0	0	0	0	0	0	0	0	0	0	0	0	0	0	0	0	0	0	0	0	0	0	0	0	0	0	0	0	0	0	0	0	0	0	0	0	0	0	0	0	0	0	0	0	1	0
BLFC-PN38-1	0	0	0	0	0	0	0	0	0	0	0	0	0	1	0	0	0	0	0	0	0	0	0	0	0	0	0	0	0	0	0	0	0	0	0	0	0	0	0	0	0	0	0	0	0	0	0	0	0
BLFC-PN38-2	0	0	0	0	0	0	0	0	0	0	0	0	0	0	1	0	0	0	0	0	0	0	0	0	0	0	0	0	0	0	0	0	0	0	0	0	0	0	0	0	0	0	0	0	0	0	0	0	0
BLFC-PN38-3	0	0	0	0	0	0	0	0	0	0	0	0	0	1	0	0	0	0	0	0	0	0	0	0	0	0	0	0	0	0	0	0	0	0	0	0	0	0	0	0	0	0	0	0	0	0	0	0	0
BLFC-PN52-1	0	0	0	0	0	0	0	0	0	0	0	0	0	0	1	0	0	0	0	0	0	0	0	0	0	0	0	0	0	0	0	0	0	0	0	0	0	0	0	0	0	0	0	0	0	0	0	0	0
BLFC-PN52-2	0	0	0	0	0	0	0	0	0	0	0	0	0	1	0	0	0	0	0	0	0	0	0	0	0	0	0	0	0	0	0	0	0	0	0	0	0	0	0	0	0	0	0	0	0	0	0	0	0
BLFC-PN58-1	0	0	0	0	0	0	0	0	1	0	0	0	0	1	0	0	0	0	0	0	0	0	0	0	0	0	0	0	0	0	0	0	0	0	0	0	0	0	0	0	0	0	0	0	0	0	0	0	0
BLFC-PN58-2	0	0	0	0	0	0	0	0	0	0	0	0	0	1	0	0	0	0	0	0	0	0	0	0	0	0	0	0	0	0	0	0	0	0	0	0	0	0	0	0	0	0	0	0	0	0	0	0	0
BLFC-S58A-1	0	0	0	0	0	0	0	0	0	0	0	0	0	0	1	0	0	0	0	0	0	0	0	0	0	0	0	0	0	0	0	0	0	0	0	0	0	0	0	0	0	0	0	0	0	0	0	0	0
BLFC-S58A-2	0	0	0	0	0	0	0	0	0	0	0	0	0	0	1	0	0	0	0	0	0	0	0	0	0	0	0	0	0	0	0	0	0	0	0	0	0	0	0	0	0	0	0	0	0	0	0	0	0
BLFD-ACRD-1	0	0	0	0	0	0	0	0	0	0	0	0	0	0	0	0	0	0	0	0	0	0	0	0	0	0	0	0	0	0	0	0	0	0	0	0	0	0	0	0	0	0	0	0	0	0	0	1	0
BLFD-ACRD-2	0	0	0	0	0	0	1	0	0	0	0	0	0	0	0	0	0	0	0	0	0	0	0	0	0	0	0	0	0	0	0	0	0	0	0	0	0	0	0	0	0	0	0	0	0	0	0	0	0
BLFD-ACRD-3	0	0	0	0	0	0	0	0	0	0	0	0	0	0	0	0	0	0	0	0	0	0	0	0	0	0	0	0	0	0	0	0	0	0	0	0	0	0	0	0	0	0	0	0	0	0	0	0	0
BLFD-PERT-1	0	0	0	0	0	0	0	1	0	0	0	0	0	0	1	0	0	0	0	0	0	0	0	0	0	0	0	0	0	0	0	0	0	0	0	0	0	0	0	0	0	0	0	0	0	0	0	1	0
BLFD-PN37-1	0	0	0	0	0	0	0	0	0	0	0	0	0	0	1	0	0	0	0	0	0	0	0	0	0	0	0	0	0	0	0	0	0	0	0	0	0	0	0	0	0	0	0	0	0	0	0	0	0
BLFD-PN39-1	0	0	0	0	0	0	0	0	0	0	0	0	0	0	1	0	0	0	0	0	0	0	0	0	0	0	0	0	0	0	0	0	0	0	0	0	0	0	0	0	0	0	0	0	0	0	0	0	0
BLFD-PN40-1	0	0	0	0	0	0	0	0	0	0	0	0	0	0	1	0	0	0	0	0	0	0	0	0	0	0	0	0	0	0	0	0	0	0	0	0	0	0	0	0	0	0	0	0	0	0	0	0	0
BLFD-PN40-2	0	0	0	0	0	0	0	0	0	0	0	0	0	0	1	0	0	0	0	0	0	0	0	0	0	0	0	0	0	0	0	0	0	0	0	0	0	0	0	0	0	0	0	0	0	0	0	0	0
BLFD-PN52-1	0	0	0	0	0	0	0	0	0	0	0	0	0	0	1	0	0	0	0	0	0	0	0	0	0	0	0	0	0	0	0	0	0	0	0	0	0	0	0	0	0	0	0	0	0	0	0	0	0
BLFD-PN56-1	0	0	0	0	0	0	0	0	0	0	0	0	0	0	1	0	0	0	0	0	0	0	0	0	0	0	0	0	0	0	0	0	0	0	0	0	0	0	0	0	0	0	0	0	0	0	0	0	0
BLFD-PN57-1	0	0	0	0	0	0	0	0	0	0	0	0	0	0	1	0	0	0	0	0	0	0	0	0	0	0	0	0	0	0	0	0	0	0	0	0	0	0	0	0	0	0	0	0	0	0	0	0	0
BLFD-PN60-1	0	0	0	0	0	0	0	0	0	0	0	0	0	0	1	0	0	0	0	0	0	0	0	0	0	0	0	0	0	0	0	0	0	0	0	0	0	0	0	0	0	0	0	0	0	0	0	0	0
BLFD-PN60-2	0	0	0	0	0	0	0	0	0	0	0	0	0	0	1	0	0	0	0	0	0	0	0	0	0	0	0	0	0	0	0	0	0	0	0	0	0	0	0	0	0	0	0	0	0	0	0	0	0
BLFD-PWNR-1	0	0	0	0	0	0	0	0	0	0	0	0	0	0	1	1	0	0	0	0	0	0	0	0	0	0	0	0	0	0	0	0	0	0	0	0	0	0	0	0	0	0	0	0	0	0	0	0	0
BLFD-PWNR-2	0	0	0	0	0	0	0	0	0	0	0	0	0	0	1	0	0	0	0	0	0	0	0	0	0	0	0	0	0	0	0	0	0	0	0	0	0	0	0	0	0	0	0	0	0	0	0	0	0
CNNQ-CRKE-1	0	0	0	0	0	0	0	1	0	0	0	0	0	0	1	0	0	0	0	0	0	0	0	0	0	0	0	0	0	0	0	0	0	0	0	0	0	0	0	0	0	0	0	0	0	1	0	1	0
CNNQ-CRKE-2	0	0	0	0	0	0	0	0	0	0	0	0	0	0	0	0	0	0	0	0	0	0	0	0	0	0	0	0	0	0	0	0	0	0	0	0	0	0	0	0	0	0	0	0	0	0	0	0	0
CNNQ-CRKE-3	0	0	0	0	0	0	0	0	0	0	0	0	0	0	1	0	0	0	0	0	0	0	0	0	0	0	0	0	0	0	0	0	0	0	0	0	0	0	0	0	0	0	0	0	0	0	0	0	0
CNNQ-CRKW-1	0	0	0	0	0	0	0	1	1	0	0	0	0	0	1	0	0	0	1	0	0	0	0	1	0	0	0	0	0	0	0	0	0	0	0	0	0	0	0	0	0	0	0	0	0	1	0	0	0
CNNQ-CRKW-2	0	0	0	0	0	0	0	1	0	0	0	0	0	0	0	0	0	0	1	0	0	0	0	0	0	0	0	0	0	0	0	0	0	0	0	0	0	0	0	0	0	0	0	0	0	1	0	1	0
CNNQ-CRKW-3	0	0	0	0	0	0	1	1	0	0	0	0	0	0	1	0	0	0	0	0	0	0	0	1	0	0	0	0	0	0	0	0	0	0	0	0	0	0	0	0	0	0	0	0	1	0	0	0	1
CNSC-TPNR-1	0	0	0	0	0	0	1	0	0	0	0	0	0	0	1	1	0	0	0	0	0	0	0	0	0	0	0	0	0	0	0	0	1	0	0	0	0	0	0	0	0	0	0	0	0	0	0	0	0
CNSC-TPNR-2	0	0	0	0	0	0	0	1	0	0	0	0	0	0	0	0	0	0	0	0	0	0	0	0	0	0	0	0	0	0	0	0	0	0	0	0	0	0	0	0	0	0	0	0	0	0	0	1	0
CNSC-TPNR-3	0	0	0	0	0	0	1	0	0	0	0	0	0	0	0	0	0	0	0	0	0	0	0	0	0	0	0	0	0	0	0	0	0	0	0	0	0	0	0	0	0	0	0	0	0	0	0	1	1
CNSC-TPSR-1	0	0	0	0	0	0	0	0	0	0	0	0	0	0	1	0	0	0	0	0	0	0	0	0	0	0	0	0	0	0	0	0	1	0	0	0	0	0	0	0	0	0	0	0	0	0	0	0	0
CNSC-TPSR-2	0	0	0	0	0	0	0	0	0	0	0	0	0	0	0	0	0	0	0	0	0	0	0	0	0	0	0	0	0	0	0	0	0	0	0	0	0	0	0	0	0	0	0	0	0	0	0	0	0
CNSC-TPSR-3	0	0	0	0	0	0	1	0	0	0	0	0	0	0	0	0	0	0	0	0	0	0	0	0	0	0	0	0	0	0	0	0	0	0	0	0	0	0	0	0	0	0	0	0	0	0	0	0	1
DENE-TPND-1	0	1	0	0	0	0	0	0	0	0	0	0	0	0	0	0	0	0	0	0	0	0	0	0	0	0	0	0	0	0	0	0	0	0	0	0	0	0	0	0	0	0	0	0	0	0	0	1	0
DENE-TPND-2	0	0	0	0	0	0	1	0	0	0	0	0	0	0	0	0	0	0	0	0	0	0	0	0	0	0	0	0	0	0	0	0	0	0	0	0	0	0	0	0	0	0	0	0	0	0	0	1	0
DENE-TPND-3	0	1	0	0	0	0	1	0	0	0	0	0	0	0	0	0	0	0	0	0	0	0	0	0	0	0	0	0	0	0	0	0	0	0	0	0	0	0	0	0	0	0	0	0	0	0	0	0	0
ECRK-EPDE-1	0	0	0	0	0	0	0	0	0	0	0	0	0	0	1	1	0	0	0	0	0	0	0	0	0	0	0	0	0	0	0	0	1	0	0	0	0	0	0	0	0	0	0	0	0	0	0	1	0
ECRK-EPDE-2	0	0	0	0	0	0	1	0	0	0	0	0	0	0	0	0	0	0	0	0	0	0	0	0	0	0	0	0	0	0	0	0	0	0	0	0	0	0	0	0	0	0	0	0	0	0	0	0	0
ECRK-EPDE-3	0	0	0	0	0	0	1	1	0	0	0	0	0	0	0	0	0	0	0	0	0	0	0	0	0	0	0	0	0	0	0	0	0	0	0	0	0	0	0	0	0	0	0	0	0	0	0	0	0
ECRK-NRWB-1	0	0	0	0	0	0	0	1	1	0	0	0	0	1	1	0	1	0	1	0	0	0	0	0	0	0	0	0	0	0	0	0	1	0	0	0	0	0	0	0	0	0	0	0	0	0	0	0	0
ECRK-NRWB-2	0	0	0	0	0	0	0	0	0	0	0	0	0	0	1	0	0	0	0	0	0	0	0	0	0	0	0	0	0	0	0	0	0	0	0	0	0	0	0	0	0	0	0	0	0	1	0	0	0
ECRK-NRWB-3	0	0	0	0	0	0	1	0	0	0	0	0	0	0	0	0	0	0	1	0	1	0	0	0	0	0	0	0	0	0	0	0	0	0	0	0	0	0	0	0	0	1	0	0	0	0	0	1	0
ECRK-SREB-1	1	0	0	0	0	0	0	0	1	0	0	0	0	1	1	0	1	0	1	0	1	0	0	0	0	0	0	0	0	0	0	0	1	0	0	0	0	0	0	0	0	1	0	0	0	1	0	0	0
ECRK-SREB-2	0	0	0	0	0	0	0	0	1	0	0	0	0	0	1	0	1	0	1	0	0	0	0	1	0	0	0	0	0	0	0	0	0	0	0	0	0	0	0	0	0	0	0	0	0	1	0	0	0
ECRK-SREB-3	0	0	0	0	0	0	0	1	0	0	0	0	0	0	1	0	0	0	1	0	0	0	0	0	0	0	0	0	0	0	0	0	0	0	0	0	0	0	0	0	0	1	0	0	0	0	0	1	1
ECRK-WPDE-1	0	0	0	0	0	0	0	0	1	0	0	0	0	0	0	1	0	0	0	0	0	0	0	0	0	0	0	0	0	0	0	0	1	0	0	0	0	0	0	0	0	0	0	0	0	0	0	1	0
ECRK-WPDE-2	0	0	0	0	0	0	0	0	0	0	0	0	0	0	0	0	0	0	0	0	0	0	0	0	0	0	0	0	0	0	0	0	0	0	0	0	0	0	0	0	0	0	0	0	0	0	0	0	0
ECRK-WPDE-3	0	0	0	0	0	0	0	0	0	0	0	0	0	0	0	0	0	0	0	0	0	0	0	0	0	0	0	0	0	0	0	0	0	0	0	0	0	0	0	0	0	0	0	0	0	0	0	0	1
FARN-LAKE-1	0	0	0	0	0	0	0	0	1	0	0	0	0	0	0	0	0	0	0	0	0	0	0	0	0	0	0	0	0	0	0	0	0	0	0	0	0	0	0	0	0	0	0	0	0	0	0	0	1
FARN-LAKE-2	0	0	0	0	0	0	0	0	0	0	0	0	0	0	0	0	0	0	0	0	0	0	0	0	0	0	0	0	0	0	0	0	0	0	0	0	0	0	0	0	0	0	0	0	0	0	0	0	0
FARN-LAKE-3	0	0	0	0	0	0	0	1	0	0	0	0	0	0	0	0	0	0	0	0	0	0	0	0	0	0	0	0	0	0	0	0	0	0	0	0	0	0	0	0	0	0	0	0	0	0	0	0	0
GCCB-TPND-1	0	0	0	0	0	0	0	0	0	0	0	1	0	0	1	0	0	0	0	0	0	0	0	0	0	0	0	0	0	0	0	0	1	0	0	0	0	0	0	0	0	0	0	0	0	0	0	1	0
GCCB-TPND-2	0	0	0	0	0	0	0	0	0	0	0	0	0	0	0	0	0	0	0	0	0	0	0	0	0	0	0	0	0	0	0	0	0	0	0	0	0	0	0	0	0	0	0	0	0	0	0	1	0
GCCB-TPND-3	0	0	0	0	0	0	0	0	0	0	0	0	0	0	0	0	0	0	0	0	0	0	0	0	0	0	0	0	0	0	0	0	0	0	0	0	0	0	0	0	0	0	0	0	0	0	0	0	0
GCMA-RIVR-1	0	0	0	0	0	0	0	1	1	0	0	0	0	0	1	0	0	0	0	0	0	0	0	0	0	0	0	0	0	0	0	0	0	0	0	0	0	0	0	0	0	0	0	0	0	0	0	0	0
GCMA-RIVR-2	0	0	0	0	0	0	0	1	0	0	0	0	0	0	0	0	0	0	0	0	0	0	0	0	0	0	0	0	0	0	0	0	0	0	0	0	0	0	0	0	0	0	0	0	0	0	0	0	0
GCMA-RIVR-3	0	0	0	0	0	0	0	0	0	0	0	0	0	0	0	0	0	0	0	0	0	0	0	0	0	0	0	0	0	0	0	0	0	0	0	0	0	0	0	0	0	0	0	0	0	0	0	0	0
GCRK-BRDG-1	0	0	0	0	0	0	0	1	0	0	0	0	0	0	1	0	0	0	0	0	0	0	0	1	0	0	0	0	0	0	0	0	0	0	0	0	0	0	0	0	0	0	0	0	0	1	0	0	0
GCRK-BRDG-2	0	0	0	0	0	0	1	1	0	0	0	0	0	0	0	0	0	0	0	0	0	0	0	0	0	0	0	0	0	0	0	0	0	0	0	0	0	0	0	0	0	0	0	0	0	0	0	0	0
GCRK-BRDG-3	0	0	0	0	0	0	1	1	0	0	0	0	0	0	0	0	0	0	0	0	0	0	0	0	0	0	0	0	0	0	0	0	0	0	0	0	0	0	0	0	0	0	0	0	0	0	0	0	1
GOLF-TPND-1	0	0	0	0	0	0	1	1	0	0	0	0	0	0	1	1	0	0	0	0	0	0	0	0	0	0	0	0	0	0	0	0	1	0	0	0	0	0	0	0	0	0	0	0	0	0	0	0	0
GOLF-TPND-2	0	0	0	0	0	0	0	0	0	0	0	0	0	0	0	0	0	0	0	0	0	0	0	0	0	0	0	0	0	0	0	0	0	0	0	0	0	0	0	0	0	0	0	0	0	0	0	1	0
GOLF-TPND-3	0	0	0	0	0	0	1	1	0	0	0	0	0	0	0	0	0	0	0	0	0	0	0	0	0	0	0	0	0	0	0	0	0	0	0	0	0	0	0	0	0	0	0	0	0	0	0	0	1
GUNR-LAKE-1	0	0	0	0	0	0	0	1	0	0	0	0	0	0	1	0	0	0	0	0	0	0	0	0	0	0	0	0	0	0	0	0	0	0	0	0	0	0	0	0	0	0	0	0	0	0	0	0	0
GUNR-LAKE-2	0	0	0	0	0	0	0	0	0	0	0	0	0	0	0	0	0	0	0	0	0	0	0	0	0	0	0	0	0	0	0	0	0	0	0	0	0	0	0	0	0	0	0	0	0	0	0	0	0
GUNR-LAKE-3	0	0	0	0	0	0	1	0	0	0	0	0	0	0	0	0	0	0	0	0	0	0	0	0	0	0	0	0	0	0	0	0	0	0	0	0	0	0	0	0	0	0	0	0	0	0	0	0	0
GUNR-TPND-1	0	0	0	0	0	0	0	0	1	0	0	0	0	0	1	0	0	0	0	0	0	0	0	0	0	0	0	0	0	0	0	0	1	0	0	0	0	0	0	0	0	0	0	0	0	0	0	1	0
GUNR-TPND-2	0	0	0	0	0	0	0	0	0	0	0	0	0	0	0	0	0	0	0	0	0	0	0	0	0	0	0	0	0	0	0	0	0	0	0	0	0	0	0	0	0	0	0	0	0	0	0	0	0
PBAL-TPSR-1	0	0	0	0	0	0	0	0	0	0	0	0	0	0	0	0	0	0	0	0	0	0	0	0	0	0	0	0	0	0	0	0	1	0	0	0	0	0	0	0	0	0	0	0	0	0	0	1	0
PBAL-TPSR-2	0	0	0	0	0	0	0	0	0	0	0	0	0	0	0	0	0	0	0	0	0	0	0	0	0	0	0	0	0	0	0	0	0	0	0	0	0	0	0	0	0	0	0	0	0	0	0	1	0
PBAL-TPSR-3	0	1	0	0	0	0	0	1	0	0	0	0	0	0	0	0	0	0	0	0	0	0	0	0	0	0	0	0	0	0	0	0	0	0	0	0	0	0	0	0	0	0	0	0	0	0	0	0	0
PBAL-TPWE-1	0	0	0	0	0	0	0	0	0	0	0	0	0	0	1	0	0	0	0	0	0	0	0	0	0	0	0	0	0	0	0	0	0	0	0	0	0	0	0	0	0	0	0	0	0	0	0	1	0
PBAL-TPWE-2	0	0	0	0	0	0	0	0	0	0	0	0	0	0	0	0	0	0	0	0	0	0	0	0	0	0	0	0	0	0	0	0	0	0	0	0	0	0	0	0	0	0	0	0	0	0	0	1	0
PBAL-TPWE-3	0	0	0	0	0	0	1	0	0	0	0	0	0	0	0	0	0	0	0	0	0	0	0	0	0	0	0	0	0	0	0	0	0	0	0	0	0	0	0	0	0	0	0	0	0	0	0	0	0
PUMP-RIVR-1	0	0	0	0	0	0	0	0	1	0	0	0	0	0	0	0	0	0	0	0	0	0	0	0	0	0	0	0	0	0	0	0	0	0	0	0	0	0	0	0	0	1	0	0	0	0	0	0	0
PUMP-RIVR-2	0	0	0	0	0	0	0	0	0	0	0	0	0	0	0	0	0	0	0	0	0	0	0	0	0	0	0	0	0	0	0	0	0	0	0	0	0	0	0	0	0	1	0	0	0	0	0	0	0
PUMP-RIVR-3	1	0	0	0	0	0	0	0	0	0	0	0	0	0	0	0	0	0	0	0	0	0	0	0	0	0	0	0	0	0	0	0	0	0	0	0	0	0	0	0	0	1	0	0	0	0	0	0	0
RAMC-CREK-1	0	0	0	0	0	0	0	0	0	0	0	0	0	0	0	0	1	0	1	0	0	0	0	0	0	0	0	0	0	0	1	0	0	0	0	0	0	0	0	0	0	0	0	0	0	0	0	0	0
RAMC-CREK-2	0	0	0	0	0	0	0	0	0	0	0	0	0	0	0	0	1	0	1	0	0	0	0	0	0	0	0	0	0	0	0	0	0	0	0	0	0	0	0	0	0	0	0	0	0	0	0	0	0
RAMC-CREK-3	0	0	0	0	0	0	0	0	0	0	0	0	0	0	1	0	1	0	0	0	0	0	0	0	0	0	0	0	0	0	0	0	0	0	0	0	0	0	0	0	0	0	0	0	0	0	0	0	0
RAML-TPNL-1	0	0	0	0	0	0	0	1	0	0	0	0	0	1	1	0	0	0	0	0	0	0	0	0	0	0	0	0	0	0	0	0	0	0	0	0	0	0	0	0	0	0	0	0	0	0	0	0	1
RAML-TPNL-2	0	0	0	0	0	0	0	1	0	0	0	0	0	0	1	0	0	0	0	0	0	0	0	0	0	0	0	0	0	0	0	0	0	0	0	0	0	0	0	0	0	0	0	0	0	0	0	0	0
RAML-TPNL-3	0	0	0	0	0	0	1	1	0	0	0	0	0	0	0	0	0	0	0	0	0	0	0	0	0	0	0	0	0	0	0	0	0	0	0	0	0	0	0	0	0	0	0	0	0	0	0	0	1
RAMT-EGVL-1	0	0	0	0	0	0	0	0	0	0	0	0	0	0	1	1	0	0	0	0	0	0	0	0	0	0	0	0	0	0	0	0	1	0	0	0	0	0	0	0	1	0	0	0	0	0	0	0	0
RAMT-EGVL-2	0	0	0	0	0	0	0	0	0	0	0	0	0	0	1	0	0	0	0	0	0	0	0	0	0	0	0	0	0	0	0	0	0	0	0	0	0	0	0	0	0	0	1	0	0	0	0	1	0
RAMT-SGVL-1	0	0	0	0	0	0	0	0	1	0	0	0	0	0	1	1	0	0	0	0	0	0	0	0	0	0	0	0	0	0	0	0	1	0	0	0	0	0	0	0	0	0	1	0	0	0	0	0	0
RAMT-SGVL-2	0	0	0	0	0	0	0	0	0	0	0	0	0	0	0	0	0	0	0	0	0	0	0	0	0	0	0	0	0	0	0	0	0	0	0	0	0	0	0	0	0	0	0	0	0	0	0	1	0
RAMT-SWEX-1	0	0	0	0	0	0	0	0	0	0	0	0	0	0	1	0	0	0	0	0	0	0	0	0	0	0	0	0	0	0	0	0	0	0	0	0	0	0	0	0	0	0	0	0	0	0	0	0	0
RAMT-SWEX-2	0	0	0	0	0	0	0	0	0	0	0	0	0	0	0	0	0	0	0	0	0	0	0	0	0	0	0	0	0	0	0	0	0	0	0	0	0	0	0	0	0	0	0	0	0	0	0	0	0
RIPB-CREK-1	0	0	0	0	0	0	0	0	0	0	0	0	0	0	0	0	0	0	0	0	0	0	0	0	0	0	0	0	0	0	0	0	0	0	0	0	0	0	0	0	0	0	0	0	0	0	0	1	0
RIPB-CREK-2	0	0	0	0	0	0	0	0	0	0	0	0	0	0	0	0	0	0	0	0	0	0	0	0	0	0	0	0	0	0	0	0	0	0	0	0	0	0	0	0	0	0	0	0	0	0	0	0	0
RIPB-CREK-3	0	0	0	0	0	0	0	0	0	0	0	0	0	0	0	0	0	0	0	0	0	0	0	0	0	0	0	0	0	0	0	0	0	0	0	0	0	0	0	0	0	0	0	0	0	0	0	0	0
SCRT-TPSR-1	0	0	0	0	0	0	0	0	0	0	0	0	0	0	0	0	0	0	0	0	0	0	0	0	0	0	0	0	0	0	0	0	0	0	0	0	0	0	0	0	1	0	0	0	0	0	0	0	0
SCRT-TPSR-2	0	0	0	0	0	0	0	0	0	0	0	0	0	0	1	0	0	0	0	0	0	0	0	0	0	0	0	0	0	0	0	0	0	0	0	0	0	0	0	0	0	0	0	0	0	0	0	0	0
TBUG-ACRD-1	0	0	0	0	0	0	0	1	1	0	0	0	0	0	1	0	0	0	0	0	0	0	0	0	0	0	0	0	0	0	0	0	1	0	0	0	0	0	0	0	0	0	0	0	0	0	0	0	0
TBUG-ACRD-2	0	0	0	0	0	0	1	0	0	0	0	0	0	0	0	0	0	0	0	0	0	0	0	0	0	0	0	0	0	0	0	0	0	0	0	0	0	0	0	0	0	0	0	0	0	0	0	0	0
TBUG-ACRD-3	0	0	0	0	0	0	1	1	0	0	0	0	0	0	0	0	0	0	0	0	0	0	0	0	0	0	0	0	0	0	0	0	0	0	0	0	0	0	0	0	0	0	0	0	0	0	0	0	1
TLBS-TPND-1	0	0	0	0	0	0	0	0	1	0	0	0	0	0	1	0	0	0	0	0	0	0	0	0	0	0	0	0	0	0	0	0	0	0	0	0	0	0	0	0	0	0	0	0	0	0	0	1	0
TLBS-TPND-3	1	0	0	0	0	0	0	0	0	0	0	0	0	0	0	0	0	0	0	0	0	0	0	0	0	0	0	0	0	0	0	0	0	0	0	0	0	0	0	0	0	0	0	0	0	0	0	0	0
TLFN-TPND-1	0	0	0	0	0	0	0	0	0	0	0	0	0	0	0	0	0	0	0	0	0	0	0	0	0	0	0	0	0	0	0	0	0	0	0	0	0	0	0	0	0	0	0	0	0	0	0	0	0
TLFN-TPND-3	0	0	1	0	0	0	0	1	0	0	0	0	0	0	0	0	0	1	0	0	0	0	0	0	0	0	0	0	0	0	0	0	0	0	0	0	0	0	0	0	0	0	0	0	0	0	0	0	0
TPND-ETP1-1	0	0	0	0	0	0	1	0	0	0	0	0	0	0	1	0	0	0	0	0	0	0	0	0	0	0	0	0	0	0	0	0	0	0	0	0	0	0	0	0	0	0	0	0	0	0	0	0	1
TPND-ETP1-2	0	0	0	0	0	0	0	0	0	0	0	0	0	0	1	0	0	0	0	0	0	0	0	0	0	0	0	0	0	0	0	0	0	0	0	0	0	0	0	0	0	0	0	0	0	0	0	0	0
TPND-ETP1-3	0	0	0	0	0	0	1	0	0	0	0	0	0	0	0	0	0	0	0	0	0	0	0	0	0	0	0	0	0	0	0	0	0	0	0	0	0	0	0	0	0	0	0	0	0	0	0	0	1
TPND-WTP2-1	0	0	0	0	0	0	0	1	0	0	0	0	0	0	1	0	0	0	0	0	0	0	0	0	0	0	0	0	0	0	0	0	1	0	0	0	0	0	0	0	0	0	0	0	0	0	0	0	1
TPND-WTP2-2	0	0	0	0	0	0	0	0	0	0	0	0	0	0	1	0	0	0	0	0	0	0	0	0	0	0	0	0	0	0	0	0	0	0	0	0	0	0	0	0	0	0	0	0	0	0	0	0	0
TPND-WTP2-3	0	0	0	0	0	0	1	0	0	0	0	0	0	0	0	0	0	0	0	0	0	0	0	0	0	0	0	0	0	0	0	0	0	0	0	0	0	0	0	0	0	0	0	0	0	0	0	0	1
TWLW-LAKE-2	0	0	0	0	0	0	0	1	0	0	0	0	0	0	0	0	0	0	0	0	0	0	0	0	0	0	0	0	0	0	0	0	0	0	0	0	0	0	0	0	0	0	0	0	0	0	0	0	0
TWLW-LAKE-3	0	0	0	0	0	0	0	0	0	0	0	0	0	0	0	0	0	0	0	0	0	0	0	0	0	0	0	0	0	0	0	0	0	0	0	0	0	0	0	0	0	0	0	0	0	0	0	0	1
WEIR-RIVR-1	0	0	0	0	0	0	0	1	0	0	0	0	0	0	0	0	0	0	0	0	0	0	0	0	0	0	0	0	0	0	0	0	0	0	0	1	0	0	0	0	0	0	0	0	0	0	0	0	0
WEIR-RIVR-3	0	0	0	0	0	0	0	1	0	0	0	0	0	0	0	0	0	0	0	0	0	0	0	0	0	0	0	0	0	0	0	0	0	0	0	0	0	0	0	0	0	0	0	0	0	0	0	0	0
WEIR-TPND-1	0	0	0	0	0	0	0	0	1	0	0	0	0	0	0	0	0	0	0	0	0	0	0	0	0	0	0	0	0	0	0	0	0	0	0	0	0	0	0	0	0	0	0	0	0	0	0	1	0
WEIR-TPND-2	0	0	0	0	0	0	0	0	0	0	0	0	0	0	0	0	0	0	0	0	0	0	0	0	0	0	0	0	0	0	0	0	0	0	0	0	0	0	0	0	0	0	0	0	0	0	0	0	0
WEIR-TPND-3	0	0	0	0	0	0	1	1	0	0	0	0	0	0	0	0	0	0	0	0	0	0	0	0	0	0	0	0	0	0	0	0	0	0	0	0	0	0	0	0	0	0	0	0	0	0	0	0	0
[truncated: 44 more columns]

## Sheet: Table F - Morphological Data
Table F. Morphological Measurements for Trichoptera of Churchill.
Species	Maximum Body Length (mm)	Maximum Case Length (mm)
Agrypnia colorata	22.89	17.68
Agrypnia deflata	22.73	27.56
Agrypnia glacialis	8.34	NA
Agrypnia pagetana	18	18.74
Agrypnia straminea	19.91	25.61
Anabolia bimaculata	27.37	40.88
Arctopora pulchella	15.06	26.74
Asynarchus lapponicus	19.64	22.44
Asynarchus montanus	20.56	21.76
Asynarchus mutatus	23.13	29.17
Asynarchus rossi	15.72	13.8
Banksiola crotchi	12.13	NA
Brachycentrus americanus	13.45	14.16
Ceraclea annulicornis	7.52	7.76
Ceraclea excisa	9.5	10.08
Glossosoma intermedium	7.36	7.96
Grammotaulius interrogationis	31.17	43.19
Hydropsyche alternans	14.76	NA
Lenarchus fautini	20.59	22.84
Lepidostoma togatum	10.52	9.92
Limnephilus ademus	13.63	12.92
Limnephilus alaicus	15.18	13.85
Limnephilus argenteus	10.31	11.36
Limnephilus canadensis	12.24	12.24
Limnephilus externus	23.75	21.91
Limnephilus extractus	15.81	19.22
Limnephilus fischeri	12.05	29.27
Limnephilus hageni	17.44	35.24
Limnephilus indivisus	NA	NA
Limnephilus infernalis	19.41	16.08
Limnephilus nigriceps	18.14	37.09
Limnephilus partitus	19.69	29.41
Limnephilus perpusillus	13.85	17.37
Limnephilus picturatus	17.22	20.85
Limnephilus sansoni	26.13	48.93
Molanna flavicornis	16.37	18.99
Mystacides interjectus	10.55	11.97
Nemotaulius hostilis	11.71	12.67
Neureclipsis crepuscularis	13	NA
Oecetis immobilis	6.65	8.57
Oecetis inconspicua CHU2	5.03	3.75
Philarctus bergrothi	18.86	17.39
Polycentropus aureolus	18.93	NA
Rhyacophila angelita	16.66	NA
Triaenodes frontalis	6.25	11.45
Triaenodes reuteri	10.41	12.47
